# Supplementary material for: Circular RNA expression is abundant and correlated to aggressiveness in early-stage bladder cancer
Source: NPJ Genom Med. 2017 Nov 28;2:36. doi: 10.1038/s41525-017-0038-z (PMC5705701; doi:10.1038/s41525-017-0038-z)
Supplement: Supplementary file 3 — Supplementary Table 1 [file 41525_2017_38_MOESM3_ESM.xlsx]

## Sheet: Sheet1
Sample	Library size	Total circular reads	Prognostic Class	Tumor Stage	Tumor Grade	EORTC score	Progression to T2+	Progression-free survival (months)
U0001	53376971	4934	1	Ta	Low	2	NO	32.2849
U0002	38285804	122	2	Ta	Low	3	NO	46.5205
U0006	47824966	2523	2	Ta	High	10	NO	37.9397
U0007	88693362	6432	1	Ta	Low	0	NO	43.2986
U0010	34617374	1150	2	Ta	Low	2	NO	40.0767
U0011	49218557	3911	1	Ta	High	5	NO	37.0521
U0012	33483306	3375	2	Ta	Low	2	NO	36.3288
U0013	87045128	4222	2	Ta	Low	5	YES	15.2877
U0015	60422850	3227	2	Ta	High	8	NO	23.2438
U0018	47292100	8519	2	Ta	High	10	NO	35.4082
U0023	37088352	9817	2	Ta	High	10	NO	35.7699
U0024	40166506	93	2	Ta	Low	5	NO	43.5616
U0026	37393460	3077	2	Ta	High	5	NO	35.8027
U0027	41857402	8101	1	Ta	Low	0	NO	32.2849
U0028	43304068	6439	1	Ta	PUNLMP	5	NO	10.6521
U0032	40893944	4970	1	Ta	Low	0	NO	36.2959
U0035	34708992	4613	2	Ta	Low	5	NO	41.589
U0036	39387874	2084	1	Ta	High	7	NO	32.9753
U0037	46131821	2724	1	Ta	Low	2	NO	36.1973
U0038	46641892	1262	2	T1	High	12	NO	41.4575
U0039	3886746	57	2	Ta	High	10	NO	38.663
U0041	32134288	102	2	Ta	High	10	NO	40.7342
U0042	30204544	62	3	Ta	Low	5	NO	45.1726
U0045	52249342	6401	1	Ta	Low	0	NO	18.6082
U0046	37085658	3514	1	T1	High	12	NO	34.2575
U0048	165637064	12156	1	Ta	High	5	NO	38.4986
U0053	42612862	4382	2	Ta	Low	0	NO	30.3452
U0054	41147674	5210	2	Ta	Low	2	NO	12.789
U0057	51553890	418	1	Ta	Low	3	NO	38.9918
U0059	46237754	5552	2	Ta	High	9	NO	35.9014
U0060	56425960	2833	1	Ta	Low	2	NO	29.1288
U0062	59161588	6754	1	Ta	High	5	NO	13.0521
U0064	45749988	3914	2	Ta	High	10	NO	22.5863
U0067	40386798	3299	2	T1	High	12	NO	31.989
U0069	47896366	4098	1	Ta	High	10	NO	21.863
U0071	48444508	4924	2	Ta	Low	0	NO	40.8986
U0072	45733958	52	2	Ta	Low	5	NO	37.5123
U0073	38036970	1388	1	Ta	Low	5	NO	39.189
U0074	44884855	1475	2	Ta	High	5	NO	38.0055
U0077	52358062	482	2	T1	High	9	NO	40.2411
U0078	32698592	38	2	Ta	Low	2	NO	42.7726
U0080	53431208	1902	2	Ta	High	14	NO	40.0438
U0083	37794593	588	2	Ta	High	7	NO	41.3589
U0086	38314480	2564	2	T1	High	12	NO	40.0767
U0087	39090874	2855	1	Ta	Low	3	NO	40.3726
U0088	37394480	3980	2	Ta	Low	2	NO	36.1315
U0089	42581576	2706	2	Ta	Low	5	NO	32.6795
U0090	41748088	3814	2	T1	High	12	NO	35.5726
U0091	54111140	1748	1	Ta	High	10	YES	14.0384
U0092	83476470	6257	2	T1	Low	15	NO	24.7233
U0093	42532455	2415	2	T1	High	18	YES	5.19452
U0094	48760656	5696	1	Ta	Low	0	NO	35.6712
U0095	46110799	3359	1	Ta	Low	3	NO	30.4767
U0099	40183076	2869	2	Ta	Low	11	NO	23.5397
U0100	36066404	3340	2	Ta	Low	0	NO	28.6356
U0102	39137722	2503	1	Ta	High	11	NO	29.9836
U0104	52996295	3679	2	T1	High	11	NO	13.8082
U0105	39902444	3780	1	Ta	PUNLMP	5	NO	41.6548
U0106	35210534	3577	1	Ta	Low	0	NO	36
U0109	50156602	2072	2	T1	Low	9	NO	23.8027
U0110	47413002	1791	2	Ta	Low	3	NO	35.6712
U0114	36841554	264	2	Ta	Low	5	NO	38.2027
U0115	43549842	181	2	Ta	High	10	NO	42.7726
U0117	43271788	1593	1	Ta	Low	0	NO	32.9753
U0118	46879880	3502	1	Ta	Low	3	NO	41.1616
U0119	35056758	1835	2	Ta	Low	3	NO	23.9014
U0121	52585812	4686	1	Ta	Low	5	NO	29.8849
U0122	32056530	360	3	Ta	Low	5	NO	29.9507
U0125	103253646	14444	1	Ta	Low	0	NO	19.5945
U0126	54778918	3620	2	Ta	High	5	NO	29.4247
U0128	132126433	8592	1	Ta	High	10	NO	32.2521
U0129	45089824	2059	2	T1	High	12	NO	29.4575
U0130	48754952	6218	2	Ta	Low	5	NO	30.0164
U0134	61884852	6315	1	Ta	Low	3	NO	48.6575
U0137	41603454	2009	2	T1	High	12	YES	17.6877
U0138	37047858	1420	2	Ta	High	8	NO	0.887671
U0139	39554652	3011	2	T1	High	17	NO	0.920548
U0140	38194190	4150	2	Ta	Low	5	NO	40.5041
U0141	47988314	3580	2	Ta	Low	0	NO	41.3589
U0142	39922026	3801	1	Ta	Low	3	NO	46.7178
U0143	43986996	5454	2	Ta	High	5	NO	15.1233
U0144	38636038	4741	2	Ta	Low	5	NO	46.5205
U0147	46824576	3797	2	T1	High	12	NO	42.2795
U0149	51650438	2434	2	Ta	Low	0	NO	42.3452
U0151	74426500	5382	3	Ta	High	5	NO	34.8493
U0153	65261948	3278	3	Ta	Low	3	NO	42.7397
U0154	42253184	783	3	Ta	Low	0	NO	42.9041
U0156	59653942	4245	2	Ta	Low	3	NO	40.9644
U0158	43545932	4439	2	Ta	Low	5	NO	43.9233
U0159	51691704	5957	1	Ta	High	8	NO	45.4685
U0160	73025756	5156	3	T1	High	9	NO	45.074
U0161	68794678	10152	2	Ta	Low	3	NO	40.9644
U0171	43803494	7197	2	Ta	High	11	NO	40.5041
U0177	39520326	5528	2	Ta	High	8	NO	12.6904
U0181	59896144	8896	2	Ta	High	17	NO	17.7205
U0182	41642980	3485	2	Ta	Low	0	NO	38.2685
U0183	69943522	842	2	T1	Low	7	NO	38.3014
U0184	62469972	6493	3	Ta	Low	3	NO	37.7425
U0188	56511010	2020	1	Ta	Low	0	NO	33.2384
U0189	62028986	4109	2	Ta	High	8	NO	26.3014
U0190	65050348	4219	2	Ta	Low	5	NO	35.7041
U0195	41229096	2819	2	Ta	Low	3	NO	36.7233
U0199	48400100	611	3	Ta	High	8	NO	73.4137
U0200	143918558	4164	2	Ta	High	8	NO	59.0466
U0201	41655606	703	2	Ta	Low	5	NO	63.4849
U0204	94236324	2577	3	Ta	Low	3	NO	60.5918
U0207	34177300	850	2	Ta	High	10	NO	5.55616
U0214	16147906	817	2	T1	High	9	NO	27.7808
U0219	171438434	3698	2	Ta	Low	5	NO	40.9973
U0224	50353385	1603	2	Ta	High	5	NO	69.6986
U0226	29272568	1284	2	Ta	Low	5	NO	30.2466
U0233	33608200	53	2	Ta	Low	2	NO	67.463
U0256	26890558	1011	2	Ta	Low	2	YES	25.0192
U0261	34170034	1121	3	Ta	Low	0	NO	62.2027
U0262	128164740	4275	3	Ta	Low	0	NO	74.8603
U0264	31940468	2204	1	Ta	Low	3	NO	71.0466
U0267	32621498	1505	3	Ta	Low	3	YES	4.17534
U0268	37292296	2552	1	Ta	High	5	NO	68.9753
U0273	39591178	979	3	Ta	Low	5	NO	67.2329
U0275	45815313	950	1	Ta	Low	2	NO	65.2274
U0278	27984754	1304	3	Ta	Low	3	NO	69.7315
U0283	179318288	6086	3	Ta	Low	2	NO	61.9397
U0290	30917264	723	2	Ta	High	7	NO	70.7178
U0291	33754846	582	3	Ta	Low	8	YES	35.1781
U0307	23973602	1199	3	Ta	Low	6	NO	59.9342
U0312	30944450	317	3	T1	Low	7	YES	9.20548
U0316	30870410	417	3	Ta	High	8	NO	58.3233
U0317	238880416	7508	2	Ta	Low	5	NO	65.2603
U0322	51855160	1612	3	Ta	Low	0	NO	67.8575
U0323	34547068	2110	2	T1	High	9	NO	64.9315
U0326	28443202	1430	2	Ta	High	14	NO	6.44384
U0328	40191056	1919	2	Ta	High	7	NO	72.9205
U0329	141408894	4339	3	Ta	Low	0	NO	63.0247
U0330	28721842	1280	3	Ta	High	7	NO	48.7233
U0332	32079306	1855	2	Ta	High	5	NO	58.7507
U0334	28763666	1105	2	T1	High	9	NO	69.5014
U0337	44992064	1090	3	Ta	High	8	NO	60.9534
U0344	50172610	685	3	Ta	Low	0	NO	52.011
U0346	40987568	1099	3	Ta	High	7	NO	62.2027
U0348	39123408	1818	3	Ta	Low	0	NO	47.6055
U0349	42960788	1812	3	Ta	Low	3	NO	61.4137
U0350	28906234	1706	1	Ta	Low	0	NO	0
U0378	24333496	1449	1	Ta	Low	5	NO	41.9178
U0380	37079650	1981	2	Ta	High	5	NO	65.8192
U0383	61265106	1198	2	Ta	High	8	NO	22.6192
U0384	29432962	36	2	Ta	Low	0	NO	31.989
U0385	27992380	776	2	T1	High	12	NO	23.6384
U0392	29533804	1286	2	Ta	Low	2	NO	56.8438
U0394	32479198	787	3	Ta	Low	2	NO	64.4712
U0397	43693607	773	3	T1	Low	7	NO	60.9534
U0399	194948698	7316	2	Ta	Low	2	NO	0
U0400	34967888	593	3	T1	High	12	NO	61.5123
U0401	47678536	1726	2	T1	High	21	NO	64.4384
U0408	80279512	2740	2	Ta	High	10	YES	6.18082
U0411	45869572	756	3	Ta	Low	3	NO	36.3945
U0412	45333590	1854	2	Ta	Low	2	NO	34.4877
U0414	35501658	800	2	T1	High	20	NO	57.7315
U0416	125926796	1012	3	Ta	Low	2	NO	62.3342
U0421	32239156	297	3	Ta	Low	11	NO	18.2137
U0425	46226788	1124	3	Ta	Low	0	NO	50.9589
U0426	55102608	856	3	Ta	Low	0	NO	62.7616
U0427	33433914	541	2	Ta	High	5	NO	58.9151
U0430	39352440	532	3	Ta	High	8	NO	58.8822
U0431	37643962	919	2	T1	High	18	YES	9.40274
U0433	34920922	690	2	Ta	High	7	NO	24.0986
U0434	194098084	3150	2	T1	High	12	YES	3.22192
U0435	30369072	84	3	Ta	Low	0	NO	57.7315
U0436	42299958	304	3	Ta	Low	2	NO	67.3973
U0437	41695286	392	3	Ta	Low	0	NO	59.1123
U0438	37600498	407	2	Ta	Low	0	NO	53.4247
U0439	36336422	444	3	Ta	Low	0	NO	58.0932
U0442	43225546	864	2	Ta	High	10	NO	64.6027
U0446	142454348	1872	2	Ta	Low	0	NO	63.5507
U0447	38821418	12	3	Ta	Low	0	NO	63.4192
U0448	46895138	183	3	T1	High	14	NO	20.1863
U0450	35658218	298	2	Ta	Low	6	NO	15.8137
U0453	36485326	123	3	Ta	Low	2	NO	60.3288
U0454	46354846	236	3	Ta	High	5	NO	58.9808
U0455	29191380	103	3	T1	High	18	NO	61.4466
U0457	22916352	814	2	Ta	High	5	NO	63.3534
U0458	33932484	1077	2	Ta	Low	2	NO	67.7589
U0459	32045888	1152	3	T1	Low	7	NO	59.4082
U0461	31543430	390	3	Ta	Low	0	NO	62.7945
U0466	44430296	1782	2	Ta	Low	2	NO	38.4658
U0469	32068582	542	3	Ta	Low	0	NO	57.863
U0473	25535412	786	3	T1	High	12	NO	57.8959
U0475	37564874	72	3	Ta	High	10	NO	40.7014
U0476	26823056	575	2	T1	High	9	NO	56.1205
U0494	45925738	1381	1	Ta	Low	0	NO	56.7123
U0496	16381816	283	2	Ta	Low	5	NO	35.6712
U0497	40762723	609	1	Ta	Low	2	NO	60.6247
U0502	47707890	1793	2	Ta	High	8	NO	46.9151
U0512	45971666	2502	2	T1	High	12	YES	1.31507
U0514	47081596	1859	2	T1	High	9	YES	1.11781
U0515	41125896	1279	2	T1	High	9	YES	0.887671
U0516	88215032	1601	2	Ta	Low	0	NO	22.6849
U0519	74896526	3472	3	Ta	Low	0	NO	15.1233
U0531	48811012	444	3	T1	Low	4	NO	46.8822
U0534	41306374	4414	1	T1	Low	4	NO	43.6932
U0535	41871358	2480	3	T1	Low	7	NO	43.7589
U0538	38922890	4023	2	Ta	Low	0	NO	43.463
U0541	42564942	10643	1	Ta	Low	0	NO	43.2986
U0542	53741046	5237	2	T1	Low	4	NO	43.2658
U0544	96332756	8888	2	Ta	Low	0	NO	26.663
U0549	31103742	2856	1	Ta	PUNLMP	6	NO	43.1342
U0550	34619284	3715	3	Ta	High	5	NO	43.0685
U0551	85602594	10583	2	T1	High	9	NO	18.0164
U0553	45295388	2893	2	T1	High	9	NO	42.1479
U0555	46660256	4530	1	Ta	Low	0	NO	19.2986
U0556	59834834	1095	2	T1	High	15	NO	42.1479
U0558	43672856	5922	1	Ta	Low	0	NO	41.8849
U0559	35593500	2677	1	T1	High	9	NO	25.4466
U0560	23869534	2255	1	Ta	Low	0	NO	41.4247
U0562	26702906	1247	3	Ta	Low	0	NO	34.9808
U0566	33533992	2	1	Ta	Low	0	NO	37.2493
U0570	27726066	1723	2	Ta	Low	0	NO	16.6027
U0573	53635004	3900	2	T1	Low	4	NO	40.1096
U0577	23947376	1175	2	Ta	High	5	NO	24.5918
U0580	28555492	2495	2	T1	High	9	NO	1.9726
U0583	30291704	3955	1	Ta	Low	0	NO	40.7342
U0584	48592619	4236	1	Ta	Low	0	NO	37.9726
U0585	41984790	1544	3	Ta	Low	0	NO	40.3068
U0587	40284580	3510	3	Ta	Low	0	NO	23.8027
U0589	30179650	410	3	Ta	High	5	NO	30.5425
U0590	81862144	8016	3	Ta	Low	0	NO	43.2
U0598	26914346	304	3	T1	High	11	NO	32.6466
U0600	26222570	771	3	Ta	Low	0	NO	49.9726
U0603	49472706	948	1	T1	High	9	NO	26.8603
U0605	27009702	2855	1	Ta	Low	0	NO	48.2959
U0606	26268958	1516	2	T1	High	12	NO	40.4055
U0607	29131486	2144	2	Ta	Low	3	NO	48.7562
U0608	97129224	5238	2	T1	High	9	NO	40.9644
U0611	23763468	1328	2	Ta	Low	0	NO	38.1699
U0612	76112106	1647	1	Ta	Low	2	NO	46.0932
U0613	21421446	348	2	Ta	High	8	NO	17.2603
U0614	61010070	672	3	Ta	Low	0	NO	46.9479
U0615	68440808	1499	3	Ta	Low	3	NO	37.5123
U0618	148823728	2807	3	Ta	Low	2	NO	38.1699
U0623	44886140	1021	2	Ta	Low	3	YES	26.0712
U0624	160578752	4557	2	T1	Low	9	NO	28.7671
U0625	36289018	438	3	T1	Low	7	NO	40.3397
U0627	47468514	943	3	T1	High	9	YES	1.38082
U0631	59455996	1116	3	Ta	Low	0	NO	39.8466
U0635	32344786	411	3	Ta	Low	0	NO	32.1534
U0638	68496340	4360	3	Ta	Low	3	NO	38.2685
U0641	68167654	2821	1	Ta	Low	0	NO	38.2685
U0642	66835808	2064	3	Ta	PUNLMP	0	NO	21.8959
U0643	47879052	794	2	Ta	Low	0	NO	44.0877
U0645	32838370	1268	2	T1	Low	9	YES	3.02466
U0646	76127750	1303	3	Ta	High	5	NO	42.8384
U0648	28983732	391	3	Ta	Low	0	NO	44.4164
U0653	27017054	858	3	T1	High	9	YES	0.953425
U0654	29714506	1660	2	Ta	Low	2	NO	40.0767
U0655	38447390	1188	3	T1	High	14	NO	27.189
U0657	61306032	2529	3	T1	Low	9	NO	41.6877
U0659	55757792	2598	2	Ta	High	5	YES	14.6301
U0664	74550254	5536	1	Ta	Low	2	NO	46.3233
U0666	21822074	133	3	Ta	Low	0	NO	32.3836
U0670	30081036	581	2	T1	High	12	NO	16.1425
U0696	27622372	2065	2	T1	High	9	YES	14.3671
U0706	34682798	464	2	T1	High	9	YES	1.8411
U0709	30935800	1046	2	T1	High	9	YES	3.55068
U0754	44285958	10001	2	Ta	Low	0	NO	40.2082
U0765	58495208	2161	2	T1	Low	9	NO	22.6521
U0766	49496742	1652	3	Ta	High	5	NO	24.0329
U0768	43343390	6461	2	Ta	Low	3	NO	48
U0772	44632134	1594	3	Ta	Low	0	NO	42.411
U0777	43343440	4691	2	T1	High	12	NO	40.1753
U0779	43222026	2684	2	Ta	Low	6	NO	39.8795
U0794	79146112	6799	3	Ta	Low	3	NO	50.4658
U0796	39702884	1466	2	T1	High	11	NO	0
U0832	45706298	4113	2	Ta	Low	0	NO	10.7178
U0839	45004018	847	1	Ta	High	7	NO	18.1808
U0844	93174684	5685	2	Ta	Low	0	NO	41.8192
U0847	42221930	5725	1	Ta	Low	0	NO	32.1863
U0850	61050372	3938	2	Ta	High	5	NO	30.1151
U0855	50502296	7150	2	T1	High	11	NO	18.3452
U0856	44396822	3677	2	Ta	High	5	NO	36.1973
U0867	35243994	2176	2	Ta	High	12	NO	50.7945
U0870	38940522	4623	3	Ta	Low	8	NO	48.5589
U0903	35989988	821	3	Ta	Low	0	NO	15.3534
U0904	38655086	1395	2	Ta	Low	3	NO	33.6658
U0905	35902448	1106	2	Ta	Low	0	NO	25.611
U0907	38487038	1692	2	T1	High	12	NO	56.4493
U0909	39556934	1859	2	Ta	Low	6	NO	64.011
U0910	37175902	1398	3	T1	High	9	NO	50.8274
U0912	34365262	619	3	Ta	Low	2	NO	42.2795
U0913	36061962	299	3	Ta	Low	0	NO	57.3699
U0915	33217830	1522	1	Ta	Low	0	NO	44.8767
U0918	21052966	488	3	Ta	Low	0	NO	47.3425
U0928	22318378	907	3	Ta	High	8	NO	47.4411
U0932	30452108	975	2	Ta	Low	3	NO	49.0192
U0952	67194854	7924	2	Ta	High	7	NO	37.5781
U0954	45608094	3111	2	Ta	Low	11	NO	56.2521
U0965	86144070	865	3	Ta	Low	0	NO	55.4301
U0972	74413126	2688	3	Ta	Low	0	NO	54.8712
U0973	65188040	2610	2	Ta	Low	2	NO	44.1863
U0975	177452428	2106	3	T1	Low	9	NO	16.9973
U0976	32379456	849	3	Ta	Low	3	NO	48.1315
U0977	28868720	704	2	T1	Low	4	NO	53.0301
U0986	29862318	1150	1	Ta	Low	0	NO	50.4986
U0989	201724864	1861	2	T1	Low	6	YES	12.9205
U0993	68715464	2113	2	Ta	Low	6	YES	43.8575
U0998	55157914	2781	2	Ta	Low	0	NO	52.4384
U0999	24815746	145	3	Ta	High	10	NO	51.1562
U1002	38180886	1572	3	Ta	Low	0	NO	34.9808
U1005	32147750	327	3	Ta	Low	0	NO	40.2411
U1006	26218072	2868	2	Ta	Low	6	NO	14.7288
U1011	32070844	2199	2	Ta	High	8	NO	13.611
U1018	29869528	653	3	T1	Low	7	NO	23.9671
U1019	32803018	2322	1	Ta	Low	3	NO	27.1233
U1020	34486520	1106	2	Ta	Low	3	NO	31.1014
U1023	32154542	3106	2	Ta	Low	0	NO	10.3562
U1025	35712724	967	2	T1	High	18	NO	40.1753
U1026	27776770	1559	2	Ta	Low	0	NO	16.8
U1030	36485872	1394	2	T1	Low	4	NO	31.726
U1031	37442570	3055	1	Ta	Low	0	NO	21.6
U1032	48319378	188	3	Ta	Low	2	NO	54.0822
U1033	17504762	2	3	Ta	Low	2	NO	55.726
U1037	28862892	1229	2	T1	High	12	NO	12.6575
U1043	36187066	1216	1	T1	High	9	NO	28.8
U1046	33734138	1316	2	Ta	Low	3	NO	12.0986
U1050	45720564	2273	2	Ta	Low	0	NO	31.726
U1052	33702944	1953	1	Ta	PUNLMP	3	NO	26.4986
U1055	33018568	1126	3	Ta	High	5	NO	14.2356
U1057	30509154	1531	3	Ta	Low	0	NO	38.2356
U1061	47980044	3505	2	Ta	Low	3	NO	0
U1064	37955516	4548	2	Ta	Low	3	NO	26.6301
U1067	55316106	14055	2	Ta	High	8	NO	31.0356
U1082	40069222	3293	2	Ta	Low	3	NO	26.6301
U1084	52797250	2805	3	Ta	High	9	NO	41.9178
U1089	87496332	2395	3	Ta	Low	3	NO	0
U1099	49006354	3097	2	T1	Low	12	NO	28.7671
U1100	65391046	1921	3	Ta	Low	5	NO	34.5534
U1103	53800244	2917	3	Ta	Low	0	NO	25.5123
U1105	49301400	624	3	Ta	High	5	NO	29.8849
U1106	84567166	1450	3	Ta	Low	3	NO	31.8247
U1108	67406608	1784	3	Ta	Low	0	NO	31.8575
U1113	45644176	681	3	Ta	Low	5	NO	21.8301
U1123	65808518	5548	3	Ta	High	5	NO	19.1014
U1135	47604176	2929	3	Ta	Low	0	NO	16.7671
U1136	44328940	2747	2	Ta	High	4	NO	22.4877
U1146	59265464	1863	3	Ta	High	11	NO	27.8795
U1148	48623350	7568	1	Ta	Low	0	NO	27.3863
U1150	48112640	5822	1	Ta	Low	0	NO	27.189
U1153	54956474	5511	1	Ta	Low	0	NO	32.2849
U1157	51911284	2349	1	Ta	Low	0	NO	31.2658
U1161	48122332	4106	2	Ta	High	5	NO	28.9644
U1162	51332412	3604	2	Ta	High	11	NO	14.7945
U1165	44124406	4970	2	T1	High	9	NO	31.0027
U1171	33584712	1494	2	T1	High	15	YES	3.15616
U1174	44843606	9	1	Ta	Low	0	NO	36.0986
U1177	59434450	4536	1	Ta	Low	0	NO	29.9836
U1179	21082874	1401	2	T1	High	12	NO	35.6055
U1182	48351632	333	3	Ta	Low	2	NO	34.8493
U1188	44468192	2251	2	T1	High	12	NO	4.33973
U1189	48304948	3583	2	T1	Low	4	NO	38.0712
U1190	56541408	2105	2	Ta	High	5	NO	23.2438
U1191	47877186	2170	2	T1	Low	4	NO	0
U1192	45143908	446	2	T1	High	9	NO	8.41644
U1194	51311330	5663	2	T1	Low	6	NO	25.611
U1196	52119172	5985	2	Ta	Low	0	NO	28.0767
U1205	51896866	9359	2	Ta	PUNLMP	0	NO	40.0438
U1206	30084824	43	3	Ta	Low	11	NO	26.137
U1207	53722040	4107	1	T1	Low	7	NO	32.0219
U1209	43182788	530	3	T1	Low	4	NO	31.3644
U1212	47082986	2946	2	Ta	High	5	NO	18.9699
U1228	62074412	6401	2	Ta	Low	0	NO	35.7041
U1230	22543816	757	1	Ta	Low	0	NO	39.7808
U1231	23472244	1243	3	Ta	Low	0	NO	28.011
U1232	247035960	13130	3	Ta	Low	0	NO	32.5151
U1233	20216008	848	2	T1	High	9	NO	36.8548
U1235	62031774	3971	2	Ta	Low	0	NO	31.7589
U1237	58336836	1447	2	Ta	Low	0	NO	33.7973
U1240	36160228	1517	1	T1	Low	4	NO	34.3562
U1242	68601624	69	2	Ta	High	5	NO	17.063
U1243	39309750	516	2	Ta	Low	0	NO	30.3452
U1244	47643196	517	2	T1	High	9	NO	12.8877
U1248	145144886	1036	3	Ta	Low	0	NO	41.063
U1249	23797510	285	2	T1	Low	4	NO	13.4795
U1256	33993018	363	3	Ta	PUNLMP	0	NO	14.3014
U1263	24907618	216	2	T1	High	12	YES	30.3452
U1264	34351452	213	2	T1	High	14	NO	29.9178
U1265	31774498	1234	2	Ta	Low	5	NO	29.1945
U1266	48706798	908	2	Ta	Low	2	NO	28.4384
U1267	27315154	705	1	Ta	Low	0	NO	32.2521
U1270	34347688	2718	1	Ta	Low	0	NO	30.0822
U1271	24835610	355	1	Ta	Low	0	NO	24.2959
U1272	27763314	617	2	Ta	High	5	NO	31.5288
U1275	37981532	5538	2	Ta	High	5	NO	21.5342
U1276	35224288	1420	1	Ta	Low	0	NO	30.1479
U1277	36611988	491	2	Ta	High	8	NO	23.7041
U1279	45982364	2104	1	Ta	Low	5	NO	26.0712
U1280	43434984	1870	2	Ta	Low	5	NO	27.6822
U1282	78034054	1363	1	Ta	Low	0	NO	28.3397
U1283	38584558	1842	2	T1	High	18	YES	18.6082
U1284	40711516	1921	2	T1	High	15	NO	27.4849
U1286	24536510	303	2	Ta	High	8	NO	27.3534
U1288	35062086	1072	1	Ta	High	5	NO	25.7096
U1289	32526076	643	1	Ta	Low	2	NO	26.0384
U1291	34049026	872	2	Ta	Low	2	NO	24.1644
U1292	46363264	1439	2	T1	High	11	NO	22.8822
U1293	31142066	995	2	Ta	Low	5	NO	26.7288
U1295	30180564	712	1	Ta	High	5	NO	23.6055
U1297	30616662	1161	1	Ta	High	8	NO	13.7753
U1298	31800282	396	1	Ta	Low	0	NO	21.8301
U1300	33258900	498	3	Ta	High	8	NO	27.0904
U1301	35045732	532	2	T1	High	12	NO	23.7041
U1303	37984214	806	1	Ta	High	8	NO	26.3014
U1304	46704956	328	1	T1	Low	7	NO	26.137
U1305	37629380	449	1	Ta	Low	0	NO	27.6164
U1307	43122032	410	3	Ta	Low	2	NO	21.6658
U1308	36508860	430	2	Ta	Low	2	NO	22.9151
U1309	38810718	493	3	Ta	Low	0	NO	28.6356
U1311	31448242	1169	2	Ta	Low	2	NO	27.8137
U1314	35845164	675	2	Ta	Low	5	NO	34.8164
U1317	38267500	400	1	Ta	Low	5	NO	33.6986
U1330	77757990	6671	1	Ta	Low	2	NO	24.8877
U1332	40041438	806	2	T1	High	9	NO	24.3288
U1335	46020078	605	2	Ta	Low	0	NO	24.3288
U1336	34667602	1168	1	Ta	Low	0	NO	24.6575
U1337	34284358	828	2	Ta	Low	0	NO	24.6575
U1338	37079710	1090	1	Ta	Low	3	NO	24.6247
U1341	36651002	666	2	Ta	Low	6	NO	27.6164
U1343	34580822	906	2	T1	High	12	NO	26.7945
U1345	37993188	3607	1	Ta	Low	2	NO	24.8548
U1346	33363160	1440	1	Ta	High	7	NO	25.3151
U1349	52003786	4954	2	Ta	Low	0	NO	26.5973
U1354	89639568	8707	2	T1	High	18	NO	23.4082
U1356	24296086	1716	2	Ta	High	8	NO	15.4849
U1363	31338450	2626	1	Ta	Low	0	NO	23.7041
U1368	29918810	3363	3	Ta	Low	3	NO	24
U1374	46069330	3207	2	T1	High	9	NO	26.2685
U1388	41723570	3241	3	Ta	Low	0	NO	36.4274
U1396	92692070	2905	2	T1	High	18	YES	2.03836
U1403	52812030	2217	3	Ta	Low	0	NO	32.8767
U1404	43943452	1624	3	Ta	Low	0	NO	26.1699
U1408	47986482	1664	3	Ta	Low	0	NO	14.5315
U1409	56631692	2543	3	Ta	Low	0	NO	28.2082
U1412	28263012	2442	2	Ta	Low	0	NO	10.5863
U1413	50017318	3817	1	Ta	Low	3	NO	30.5425
U1415	35403732	847	2	T1	High	9	YES	1.28219
U1425	30307030	2723	2	Ta	Low	5	NO	26.9589
U1426	45164110	5063	2	Ta	Low	5	NO	10.2247
U1427	61496520	903	1	Ta	Low	0	NO	26.9589
U1430	79638066	4195	3	Ta	High	10	NO	39.189
U1431	44856792	2443	2	T1	Low	6	NO	31.0685
U1432	45607702	2018	3	Ta	Low	3	NO	28.0438
U1434	78702720	1091	3	Ta	Low	2	NO	34.2247
U1435	48841998	2037	1	Ta	High	8	NO	31.6932
U1458	46152318	2683	1	T1	Low	4	NO	6.54247
U1462	50604764	4630	2	T1	Low	9	NO	8.35068
U1464	51187082	5864	2	Ta	High	8	NO	8.64658
U1465	28476632	1879	2	T1	High	15	YES	1.01918
U1476	44026962	1746	3	T1	High	9	NO	13.0849
U1478	35667782	963	2	T1	High	9	NO	12.9534
U1480	49395544	2776	2	T1	High	18	YES	8.74521
