# Supplementary material for: Circular RNA expression is abundant and correlated to aggressiveness in early-stage bladder cancer
Source: NPJ Genom Med. 2017 Nov 28;2:36. doi: 10.1038/s41525-017-0038-z (PMC5705701; doi:10.1038/s41525-017-0038-z)
Supplement: Supplementary file 4 — Supplementary Table 2 [file 41525_2017_38_MOESM4_ESM.xlsx]

## Sheet: 279_abundant_circRNAs_BC
# Column A: Position; genomic position of circRNA
# Column B: Gene symbol; overlapping gene
# Column C: Total reads; total number of reads supporting the circRNA across all samples (n = 457)
# Column D: P-value; p-value calculated from Wilcoxon Rank Sum Test between risk class 1 and 2
# Column E: FDR; multiple testing correction on column D calculated by Benjamini-Hochberg procedure
# Column F: P-value, circ-to-lin ratio; p-value calculated from Wilcoxon Rank Sum Test on the circular-to-linear ratio between risk class 1 and 2
# Column G: FDR, circ-to-lin ratio; multiple testing correction on column F by Benjamini Hochberg procedure
Position	Gene symbol	Total reads	P-value	FDR	P-value, circ-to-lin ratio	FDR, circ-to-lin ratio
chr10_105767934-105778666	SLK	3267	1.70759e-06	TRUE	1.52643e-05	TRUE
chr10_128768965-128788867	DOCK1	1117	0.0580208	FALSE	0.826277	FALSE
chr10_128768965-128798571	DOCK1	1681	0.0083438	TRUE	0.87845	FALSE
chr10_128768965-128860040	DOCK1	794	0.115434	FALSE	0.0272951	TRUE
chr10_15875628-15889942	FAM188A	1089	0.704579	FALSE	0.366563	FALSE
chr10_34558584-34573173	PARD3	4754	2.39968e-05	TRUE	0.00384575	TRUE
chr10_4872866-4951798	AKR1E2	464	0.134265	FALSE	0.962015	FALSE
chr10_5741487-5756170	FAM208B	1594	0.524355	FALSE	0.688673	FALSE
chr10_5815804-5842668	GDI2	1624	0.0323977	TRUE	4.74991e-05	TRUE
chr10_5836847-5842668	GDI2	1311	0.360505	FALSE	0.0140825	TRUE
chr10_70152894-70154208	RUFY2	754	0.139423	FALSE	0.75969	FALSE
chr10_70404454-70406762	TET1	481	0.099425	FALSE	0.422916	FALSE
chr10_70719561-70720005	DDX21	675	0.385233	FALSE	0.566852	FALSE
chr10_9218033-9241009	#N/A	324	0.751222	FALSE	0.398386	FALSE
chr10_9238602-9241009	#N/A	214	0.706253	FALSE	0.669429	FALSE
chr10_95140975-95148911	MYOF	2161	4.74804e-05	TRUE	0.000338438	TRUE
chr10_95790439-95792009	PLCE1	3729	0.0088449	TRUE	0.0249481	TRUE
chr11_120345268-120348235	ARHGEF12	288	0.87445	FALSE	0.00301053	TRUE
chr11_130130750-130131824	ZBTB44	2145	0.204103	FALSE	0.356402	FALSE
chr1_1158623-1159348	SDF4	3084	0.152485	FALSE	0.249683	FALSE
chr1_117944807-117948267	MAN1A2	2367	0.00521252	TRUE	0.00893531	TRUE
chr1_117944807-117957453	MAN1A2	5209	0.884197	FALSE	0.594472	FALSE
chr1_117944807-117963271	MAN1A2	8669	0.745568	FALSE	0.974477	FALSE
chr1_117944807-117984947	MAN1A2	6530	0.168053	FALSE	0.0687924	FALSE
chr11_33307958-33309057	HIPK3	9624	2.19453e-06	TRUE	0.0139783	TRUE
chr11_34736240-34776154	RP4-743O11.1	401	0.695266	FALSE	0.481148	FALSE
chr11_34952950-35006275	PDHX	185	0.259624	FALSE	0.0105277	TRUE
chr11_34978930-34999729	PDHX	1263	1.25967e-06	TRUE	1.29764e-05	TRUE
chr11_35222628-35226187	CD44	2266	8.35541e-11	TRUE	0.0642136	FALSE
chr1_155823066-155823597	GON4L	1288	0.0476937	FALSE	0.0169222	TRUE
chr1_1586822-1650894	CDK11B	732	0.477747	FALSE	0.129852	FALSE
chr11_68318588-68331900	PPP6R3	714	0.192357	FALSE	0.682149	FALSE
chr11_70200406-70202360	PPFIA1	516	0.149952	FALSE	0.0671845	FALSE
chr1_172520651-172526934	SUCO	450	0.48005	FALSE	0.299304	FALSE
chr1_179972308-179975702	CEP350	1425	0.415192	FALSE	0.146336	FALSE
chr1_180953812-180962561	STX6	887	0.00016881	TRUE	0.00200379	TRUE
chr1_180953812-180974599	STX6	272	0.0002951	TRUE	0.386741	FALSE
chr11_92085261-92088570	FAT3	356	0.068764	FALSE	0.0565848	FALSE
chr12_100926235-100934596	NR1H4	228	0.109725	FALSE	0.10936	FALSE
chr12_112371689-112381173	TMEM116	1492	0.0962745	FALSE	0.630718	FALSE
chr12_1136913-1137738	ERC1	1352	0.881205	FALSE	0.051987	FALSE
chr12_116668337-116675510	MED13L	2071	0.060433	FALSE	0.00738661	TRUE
chr12_121220457-121222396	SPPL3	1011	0.656463	FALSE	0.00546046	TRUE
chr12_124071293-124074996	TMED2	457	0.172485	FALSE	0.168319	FALSE
chr1_225140371-225195246	DNAH14	1658	0.779383	FALSE	0.664698	FALSE
chr1_23356961-23377013	KDM1A	1643	0.000890675	TRUE	0.558608	FALSE
chr12_46319924-46322642	SCAF11	997	0.231759	FALSE	0.00729228	TRUE
chr12_46622935-46637097	SLC38A1	4949	0.00400416	TRUE	0.0251628	TRUE
chr12_46633461-46637097	SLC38A1	670	0.0700173	FALSE	0.57207	FALSE
chr1_247319707-247323115	ZNF124	924	0.388178	FALSE	0.39686	FALSE
chr12_47497895-47501947	PCED1B	772	0.400702	FALSE	0.000493059	TRUE
chr1_24840803-24841057	RCAN3	1622	0.011392	TRUE	0.0208842	TRUE
chr12_69644908-69656342	CPSF6	2546	0.214513	FALSE	0.378564	FALSE
chr12_69983264-69985939	CCT2	1623	0.532378	FALSE	0.667205	FALSE
chr12_69983264-69987393	CCT2	1427	0.0172129	TRUE	0.0180647	TRUE
chr12_70193988-70195501	RAB3IP	6840	0.292219	FALSE	0.00480482	TRUE
chr12_70671911-70704797	CNOT2	225	0.251827	FALSE	0.0204934	TRUE
chr12_71077906-71095103	PTPRR	239	0.59285	FALSE	0.0710505	FALSE
chr12_71425388-71440521	CTD-2021H9.1	147	0.0637057	FALSE	0.40859	FALSE
chr12_95602618-95605043	FGD6	961	0.00229891	TRUE	8.48733e-07	TRUE
chr12_97886238-97954825	RMST	607	0.0189086	TRUE	0.090779	FALSE
chr1_31465236-31468067	PUM1	1313	0.781157	FALSE	0.570761	FALSE
chr13_26974589-26975761	CDK8	1499	0.000542885	TRUE	0.00225838	TRUE
chr13_33091993-33101669	N4BP2L2	1498	0.205469	FALSE	0.728601	FALSE
chr13_33109905-33111164	N4BP2L2	661	0.00227999	TRUE	0.0305089	TRUE
chr13_41515056-41518061	ELF1	2216	2.76668e-05	TRUE	0.000123428	TRUE
chr13_42385360-42393522	VWA8	860	0.00053153	TRUE	0.842759	FALSE
chr1_35824525-35827390	ZMYM4	4445	0.0295235	TRUE	0.0330549	TRUE
chr13_73409380-73505405	PIBF1	589	0.665394	FALSE	0.489496	FALSE
chr13_95813442-95840796	ABCC4	603	1.65193e-06	TRUE	0.0259812	TRUE
chr13_96409897-96416207	DNAJC3	870	0.865346	FALSE	0.636309	FALSE
chr13_96485180-96489456	UGGT2	1258	0.917368	FALSE	0.0108308	TRUE
chr13_96622365-96651561	UGGT2	1222	0.093965	FALSE	0.0159177	TRUE
chr13_96636057-96651561	UGGT2	2951	8.60593e-05	TRUE	8.19492e-07	TRUE
chr1_41536266-41541123	SCMH1	1871	0.0104497	TRUE	0.275418	FALSE
chr14_23375403-23380612	RBM23	1066	0.00992794	TRUE	0.127939	FALSE
chr14_23378691-23380612	RBM23	10891	2.08128e-07	TRUE	7.69115e-08	TRUE
chr14_31404368-31425448	STRN3	1212	0.0632753	FALSE	0.905764	FALSE
chr14_31596990-31602881	HECTD1	491	0.0730303	FALSE	0.506153	FALSE
chr14_39648294-39648666	PNN	2679	0.066125	FALSE	0.759227	FALSE
chr14_50616725-50616948	SOS2	1299	0.0435488	FALSE	0.058534	FALSE
chr14_97299803-97327072	VRK1	2998	0.00514376	TRUE	0.0502114	FALSE
chr14_99924615-99932150	SETD3	2087	0.386368	FALSE	0.00726609	TRUE
chr1_52975267-52992045	ZCCHC11	648	0.696926	FALSE	0.644119	FALSE
chr1_52981562-52992045	ZCCHC11	726	0.46091	FALSE	0.907278	FALSE
chr15_41961025-41962156	MGA	1923	0.750346	FALSE	0.66858	FALSE
chr15_41988272-41991357	MGA	1440	0.0369748	TRUE	0.011399	TRUE
chr15_52161413-52194233	TMOD3	3038	3.82539e-05	TRUE	2.01112e-06	TRUE
chr15_63824845-63855207	USP3	814	0.0513321	FALSE	0.21983	FALSE
chr15_63845913-63855207	USP3	333	0.0778677	FALSE	0.222804	FALSE
chr15_64791491-64792365	ZNF609	6749	0.44796	FALSE	0.765463	FALSE
chr15_85223943-85234875	SEC11A	1532	0.000200239	TRUE	0.45793	FALSE
chr15_89656955-89659752	ABHD2	2145	5.24989e-05	TRUE	0.0213936	TRUE
chr1_58971731-59002413	DAB1	462	0.661872	FALSE	0.109886	FALSE
chr15_93467550-93472321	CHD2	1873	0.356004	FALSE	0.303817	FALSE
chr15_94899365-94945248	MCTP2	1722	1.80649e-07	TRUE	0.00372783	TRUE
chr16_10524467-10525312	ATF7IP2	416	0.358156	FALSE	0.0794622	FALSE
chr16_53175090-53191453	CHD9	1520	0.0301473	TRUE	0.00648198	TRUE
chr16_68155889-68160513	RP11-67A1.2	1558	0.788722	FALSE	0.0295247	TRUE
chr16_69404385-69406258	TERF2	1217	0.0621487	FALSE	0.408203	FALSE
chr1_67356836-67371058	WDR78	731	0.0271128	TRUE	0.242826	FALSE
chr16_80718434-80719026	CDYL2	3492	0.700348	FALSE	0.247364	FALSE
chr17_20107645-20109225	SPECC1	1890	0.236203	FALSE	0.0161612	TRUE
chr17_29483000-29497015	NF1	1125	0.50897	FALSE	0.0964726	FALSE
chr17_57808781-57816308	VMP1	2030	0.629406	FALSE	0.682628	FALSE
chr17_65941524-65972074	BPTF	2354	0.341532	FALSE	0.921188	FALSE
chr17_75398140-75398785	SEPT9	232	0.0299822	TRUE	0.0078636	TRUE
chr18_19345732-19359646	MIB1	2635	0.846787	FALSE	0.386955	FALSE
chr18_19345732-19399607	MIB1	621	0.188323	FALSE	0.615858	FALSE
chr18_45391429-45423180	SMAD2	2274	0.0616807	FALSE	0.326829	FALSE
chr1_85331067-85331821	LPAR3	1169	0.882923	FALSE	0.490499	FALSE
chr18_54423813-54426184	WDR7	929	0.269741	FALSE	0.300075	FALSE
chr1_8601272-8617582	RERE	1626	0.000196869	TRUE	0.034963	TRUE
chr1_8601272-8674745	RERE	178	0.246962	FALSE	0.467581	FALSE
chr18_8076452-8088849	PTPRM	1269	0.20058	FALSE	0.724869	FALSE
chr18_8076452-8143777	PTPRM	171	0.270071	FALSE	0.357434	FALSE
chr18_8714136-8720494	SOGA2	1305	6.098e-09	TRUE	0.226958	FALSE
chr18_8718421-8720494	SOGA2	4031	1.33944e-11	TRUE	0.0263928	TRUE
chr18_9182379-9221997	RP11-21J18.1	4586	0.0570264	FALSE	0.140561	FALSE
chr18_9195548-9221997	ANKRD12	1680	0.0126671	TRUE	0.000240941	TRUE
chr18_9583114-9595100	PPP4R1	514	0.146263	FALSE	0.735408	FALSE
chr19_13039155-13039661	FARSA	1773	0.000840613	TRUE	0.784979	FALSE
chr19_24014398-24016323	RP11-255H23.2	4362	0.0383196	TRUE	0.00589809	TRUE
chr19_38631823-38633350	SIPA1L3	318	0.00713459	TRUE	5.66123e-05	TRUE
chr19_47767859-47768203	CCDC9	1203	0.000553937	TRUE	0.0714013	FALSE
chr19_52579296-52592255	ZNF841	411	0.830534	FALSE	0.743646	FALSE
chr19_58290118-58291514	ZNF586	203	0.503517	FALSE	0.0952644	FALSE
chr19_8520288-8528570	HNRNPM	1325	0.105291	FALSE	0.0916599	FALSE
chr20_2944917-2945848	PTPRA	1663	0.00020039	TRUE	0.00147887	TRUE
chr20_30954186-30956926	ASXL1	891	0.328431	FALSE	0.0270819	TRUE
chr20_45891031-45905539	ZMYND8	530	0.667381	FALSE	0.913879	FALSE
chr20_52601825-52612589	BCAS1	391	0.0102113	TRUE	0.0977242	FALSE
chr20_52773707-52788209	CYP24A1	9810	3.8565e-05	TRUE	0.35739	FALSE
chr20_57014000-57016139	VAPB	2269	0.83322	FALSE	0.0203302	TRUE
chr2_10740978-10747437	NOL10	296	0.345087	FALSE	0.170631	FALSE
chr21_16386664-16415895	NRIP1	397	0.0517212	FALSE	0.0989052	FALSE
chr21_17135209-17138460	USP25	2921	0.714596	FALSE	0.383095	FALSE
chr21_37619814-37620866	DOPEY2	823	0.882714	FALSE	0.00990712	TRUE
chr21_37711076-37717005	MORC3	1626	0.358439	FALSE	0.146268	FALSE
chr2_148653869-148657467	ACVR2A	1899	0.271985	FALSE	0.307093	FALSE
chr2_165548730-165552346	COBLL1	467	0.00114439	TRUE	0.913868	FALSE
chr2_168869143-168873605	STK39	947	5.17165e-06	TRUE	0.206711	FALSE
chr2_168920009-168986268	STK39	1435	1.35096e-06	TRUE	0.111079	FALSE
chr2_177161587-177202305	MTX2	804	0.771383	FALSE	0.0152695	TRUE
chr2_197777605-197787849	PGAP1	701	0.747763	FALSE	0.990206	FALSE
chr22_22160138-22162135	MAPK1	1989	0.00422665	TRUE	0.068786	FALSE
chr2_231307651-231314970	SP100	2732	7.47761e-06	TRUE	0.0245815	TRUE
chr22_32874967-32875262	FBXO7	2179	0.0175119	TRUE	0.114728	FALSE
chr22_34157357-34161940	LARGE	320	0.515304	FALSE	0.48295	FALSE
chr2_239090705-239093928	ILKAP	876	1.07468e-05	TRUE	0.194681	FALSE
chr22_42915719-42976365	RRP7A	1274	0.0518641	FALSE	0.0937403	FALSE
chr2_24357988-24369956	FAM228B	1986	0.353184	FALSE	0.728147	FALSE
chr22_50810448-50832564	PPP6R2	2120	0.0258074	TRUE	0.559041	FALSE
chr2_38536520-38546161	ATL2	528	0.199175	FALSE	0.935226	FALSE
chr2_40655612-40657444	SLC8A1	1318	0.010395	TRUE	0.0109479	TRUE
chr2_58425728-58459247	FANCL	1179	4.89207e-05	TRUE	0.483371	FALSE
chr2_58449076-58459247	FANCL	3559	0.268671	FALSE	0.378233	FALSE
chr2_61343113-61345251	KIAA1841	818	0.187021	FALSE	5.42812e-05	TRUE
chr2_68717321-68772444	APLF	2272	6.60596e-07	TRUE	0.014929	TRUE
chr2_72692288-72707879	EXOC6B	1573	9.78308e-05	TRUE	0.000274152	TRUE
chr2_72945231-72960247	EXOC6B	6589	5.26905e-05	TRUE	5.45842e-05	TRUE
chr3_107429298-107435696	BBX	1089	0.751015	FALSE	0.0338321	TRUE
chr3_123649948-123667979	CCDC14	721	0.309599	FALSE	0.0129038	TRUE
chr3_125032151-125050082	ZNF148	1310	0.186204	FALSE	0.144404	FALSE
chr3_138289159-138290198	CEP70	710	0.393485	FALSE	0.177973	FALSE
chr3_138289159-138291774	CEP70	4667	0.409432	FALSE	0.937268	FALSE
chr3_143704384-143708679	C3orf58	181	0.000486976	TRUE	0.0200719	TRUE
chr3_157839891-157841780	RSRC1	1054	0.000193697	TRUE	0.0175957	TRUE
chr3_168830574-168849319	MECOM	141	0.00240324	TRUE	2.18904e-07	TRUE
chr3_169863210-169867032	PHC3	2839	1.02745e-05	TRUE	2.00452e-05	TRUE
chr3_170077486-170109048	SKIL	178	0.500067	FALSE	0.860314	FALSE
chr3_171965322-171969331	FNDC3B	3902	0.000516232	TRUE	2.87787e-05	TRUE
chr3_171969049-172028671	FNDC3B	2053	0.00524191	TRUE	0.00205885	TRUE
chr3_18419661-18462483	SATB1	1452	0.489226	FALSE	0.388	FALSE
chr3_196118683-196129890	UBXN7	4747	0.00326596	TRUE	0.0272425	TRUE
chr3_31617887-31621588	STT3B	1072	0.360066	FALSE	0.239034	FALSE
chr3_3178943-3186394	TRNT1	447	0.0762305	FALSE	0.97702	FALSE
chr3_3819408-3830758	SUMF1	1337	0.00289855	TRUE	0.00695412	TRUE
chr3_47139444-47147610	SETD2	1024	0.178491	FALSE	0.00134385	TRUE
chr3_5215701-5216099	ARL8B	835	0.000720025	TRUE	0.000719387	TRUE
chr3_52771601-52775515	NEK4	1453	0.340936	FALSE	0.291806	FALSE
chr3_56626997-56628056	CCDC66	4341	0.677432	FALSE	0.650867	FALSE
chr3_71090478-71102924	FOXP1	2749	0.184488	FALSE	0.00679613	TRUE
chr4_129857809-129891623	SCLT1	592	0.101951	FALSE	0.0779283	FALSE
chr4_129913321-129925031	SCLT1	829	0.710422	FALSE	0.971845	FALSE
chr4_144464661-144465125	SMARCA5	8586	0.127932	FALSE	0.0159363	TRUE
chr4_146744573-146770713	ZNF827	1259	0.000658774	TRUE	0.00122981	TRUE
chr4_148778703-148803083	ARHGAP10	917	0.950773	FALSE	0.685501	FALSE
chr4_153332454-153333681	FBXW7	3625	0.429666	FALSE	0.791884	FALSE
chr4_187627716-187630999	FAT1	1483	0.148302	FALSE	0.813338	FALSE
chr4_36230203-36231267	ARAP2	812	0.0177007	TRUE	0.118907	FALSE
chr4_38091552-38104778	TBC1D1	3117	0.000863485	TRUE	0.00146474	TRUE
chr4_39739039-39776553	UBE2K	1432	0.0181331	TRUE	0.00495839	TRUE
chr4_48371865-48385801	SLAIN2	2214	0.728676	FALSE	0.664285	FALSE
chr4_56277780-56284152	TMEM165	2929	0.100976	FALSE	0.0116575	TRUE
chr4_73950965-73958017	ANKRD17	2431	1.54192e-05	TRUE	0.644852	FALSE
chr4_73956383-73958017	ANKRD17	1825	0.0240461	TRUE	0.754647	FALSE
chr4_75040222-75091111	MTHFD2L	378	0.266282	FALSE	0.472493	FALSE
chr4_87685745-87689129	PTPN13	1024	0.00467163	TRUE	0.660264	FALSE
chr4_87967317-87968746	AFF1	1843	0.0392927	TRUE	0.0164031	TRUE
chr4_91229394-91234198	CCSER1	151	0.119857	FALSE	0.147913	FALSE
chr5_122881110-122893258	CSNK1G3	3465	0.0130981	TRUE	0.501627	FALSE
chr5_137320945-137324004	FAM13B	3212	0.0159516	TRUE	0.0739976	FALSE
chr5_138699447-138700432	PAIP2	2466	0.00234054	TRUE	0.0351105	TRUE
chr5_167915606-167921655	RARS	3564	0.126206	FALSE	0.666738	FALSE
chr5_36953719-36976504	NIPBL	577	0.013618	TRUE	1.4097e-06	TRUE
chr5_40852275-40854198	CARD6	617	0.46992	FALSE	0.814073	FALSE
chr5_65349233-65350779	ERBB2IP	3865	0.000760386	TRUE	4.72273e-05	TRUE
chr5_72370568-72373320	FCHO2	1008	0.0262334	TRUE	0.326252	FALSE
chr5_78734832-78752841	HOMER1	1218	0.793169	FALSE	0.365121	FALSE
chr5_80071512-80088663	MSH3	2177	5.23615e-05	TRUE	0.016038	TRUE
chr5_95091099-95099324	RHOBTB3	851	1.57556e-06	TRUE	0.480892	FALSE
chr6_13579682-13584457	SIRT5	320	0.00947458	TRUE	0.881607	FALSE
chr6_13632601-13644961	NOL7	1876	0.19931	FALSE	0.160377	FALSE
chr6_139264649-139265759	REPS1	1264	0.124558	FALSE	0.848008	FALSE
chr6_155095122-155116273	SCAF8	657	0.551009	FALSE	0.0809629	FALSE
chr6_158703294-158735300	RP11-732M18.3	1559	0.00235664	TRUE	0.000338108	TRUE
chr6_158733082-158735300	RP11-732M18.3	3790	7.34921e-05	TRUE	0.00042163	TRUE
chr6_18236682-18258636	DEK	1411	0.566601	FALSE	0.118449	FALSE
chr6_29856359-29911160	HLA-H	342	0.0511916	FALSE	0.0700004	FALSE
chr6_31238919-31324013	HLA-C	1636	0.303931	FALSE	0.313577	FALSE
chr6_32487250-32522570	HLA-DRB5	1544	0.0426176	FALSE	0.230076	FALSE
chr6_32522466-32548633	HLA-DRB6	1643	0.368804	FALSE	0.288249	FALSE
chr6_47251673-47254331	TNFRSF21	4052	0.0706003	FALSE	0.548375	FALSE
chr6_47471015-47522502	CD2AP	2389	0.028277	TRUE	0.685439	FALSE
chr6_4891946-4892613	CDYL	5746	0.00090325	TRUE	0.0447267	FALSE
chr6_5404774-5431405	FARS2	1281	0.347814	FALSE	0.349496	FALSE
chr6_57058639-57075243	RAB23	370	0.0148377	TRUE	0.761534	FALSE
chr6_79752559-79770535	PHIP	897	0.351534	FALSE	0.885495	FALSE
chr6_87925620-87928449	ZNF292	2199	0.586872	FALSE	0.80339	FALSE
chr6_96555615-96568997	FUT9	275	0.583998	FALSE	0.606176	FALSE
chr7_128655032-128658211	TNPO3	2434	0.418013	FALSE	0.881977	FALSE
chr7_131060182-131084192	MKLN1	855	0.493276	FALSE	0.596655	FALSE
chr7_155457868-155473602	RBM33	2005	0.0599014	FALSE	0.00408128	TRUE
chr7_155465560-155473602	RBM33	1829	0.0408901	FALSE	0.000555556	TRUE
chr7_23650789-23651172	CCDC126	1448	0.0492566	FALSE	0.689079	FALSE
chr7_24659670-24708279	MPP6	920	0.284661	FALSE	0.645205	FALSE
chr7_24663281-24708279	MPP6	1042	0.0389494	TRUE	0.446365	FALSE
chr7_24663284-24708279	MPP6	1931	0.00178393	TRUE	0.00945319	TRUE
chr7_3658711-3681737	SDK1	767	0.777222	FALSE	0.035207	TRUE
chr7_80418621-80440017	SEMA3C	2677	0.714746	FALSE	0.521842	FALSE
chr7_8257934-8275635	ICA1	919	0.683597	FALSE	0.0251942	TRUE
chr7_91842508-91855996	KRIT1	886	0.0436058	FALSE	0.507349	FALSE
chr7_91924202-91957214	ANKIB1	1065	0.0273135	TRUE	0.41931	FALSE
chr7_99621041-99621930	ZKSCAN1	4693	7.01157e-07	TRUE	0.0167876	TRUE
chr8_101271334-101300495	SPAG1	783	0.108323	FALSE	0.684477	FALSE
chr8_102570646-102571040	GRHL2	1080	0.0305617	TRUE	0.0662718	FALSE
chr8_105080739-105161076	RIMS2	1221	2.35445e-05	TRUE	0.0144203	TRUE
chr8_109462051-109462721	EMC2	838	0.0300674	TRUE	0.0491841	FALSE
chr8_141828375-141900868	PTK2	1705	0.000393197	TRUE	0.0024682	TRUE
chr8_141856358-141900868	PTK2	2004	0.0940924	FALSE	0.904748	FALSE
chr8_141874410-141900868	PTK2	3608	0.000323033	TRUE	0.0319152	TRUE
chr8_142264087-142264728	SLC45A4	1907	0.407423	FALSE	0.533386	FALSE
chr8_18622958-18662408	PSD3	5539	2.88687e-05	TRUE	0.505333	FALSE
chr8_18656804-18662408	PSD3	3825	0.000504261	TRUE	0.997958	FALSE
chr8_37971709-37976881	ASH2L	679	0.082949	FALSE	0.410459	FALSE
chr8_48308935-48320523	SPIDR	1432	0.00314088	TRUE	0.0072268	TRUE
chr8_52758220-52773806	PCMTD1	578	0.366106	FALSE	0.00107548	TRUE
chr8_52773404-52773806	PCMTD1	12084	0.614268	FALSE	0.00486205	TRUE
chr8_61653817-61655656	CHD7	1653	0.661277	FALSE	0.289042	FALSE
chr8_99718694-99719539	STK3	402	0.0789252	FALSE	0.0187507	TRUE
chr9_103261046-103279053	MSANTD3-TMEFF1	164	0.277925	FALSE	0.384341	FALSE
chr9_113734352-113735838	LPAR1	1093	0.0231526	TRUE	0.410078	FALSE
chr9_114148656-114154104	KIAA0368	1016	0.632126	FALSE	0.0531433	FALSE
chr9_138741982-138774924	CAMSAP1	437	0.0806151	FALSE	0.23001	FALSE
chr9_138773478-138774924	CAMSAP1	2571	0.637622	FALSE	0.158798	FALSE
chr9_17298187-17342442	CNTLN	484	0.026788	TRUE	0.472342	FALSE
chr9_33948371-33953472	UBAP2	949	0.00532047	TRUE	0.00622316	TRUE
chr9_33953282-33963789	UBAP2	1754	0.228963	FALSE	0.228146	FALSE
chr9_33971648-33973235	UBAP2	2947	0.0157674	TRUE	0.0175448	TRUE
chr9_5968018-5988545	KIAA2026	1792	0.0340601	TRUE	0.0927629	FALSE
chr9_98740342-98766983	ERCC6L2	1112	0.00998432	TRUE	0.129328	FALSE
chrX_10491131-10535643	MID1	2123	0.300653	FALSE	0.165775	FALSE
chrX_10534927-10535643	MID1	1756	0.0797211	FALSE	0.46434	FALSE
chrX_139865339-139866824	CDR1	667	1.11315e-05	TRUE	7.6551e-06	TRUE
chrX_44383247-44386611	FUNDC1	610	0.659697	FALSE	0.0158971	TRUE
chrX_79962925-79975155	BRWD3	1200	0.00760293	TRUE	2.14247e-05	TRUE
chrX_84558411-84563222	POF1B	1687	0.00184999	TRUE	0.0196151	TRUE
chrY_2821949-2829687	ZFY	3035	0.559968	FALSE	0.09978	FALSE
