# Supplementary material for: Circular RNA expression is abundant and correlated to aggressiveness in early-stage bladder cancer
Source: NPJ Genom Med. 2017 Nov 28;2:36. doi: 10.1038/s41525-017-0038-z (PMC5705701; doi:10.1038/s41525-017-0038-z)
Supplement: Supplementary file 5 — Supplementary Table 3 [file 41525_2017_38_MOESM5_ESM.xlsx]

## Sheet: RP11-255H23.2_miRNAs
chr_exon	start_exon	end_exon	circRNA_position	size_exon	strand	chr_miRNA	start_miRNA	end_miRNA	all_info	nr_of_datasets_supporting_miRNA_binding	strand_miRNA	seed_seq	seed_type	miRNA_family	datasets
chr19	24014398	24016323	chr19_24014398-24016323	1925	+	chr19	24014856	24014864	UCACAUU::8mer-1a::miR-23abc/23b-3p::huPancreas	1	+	UCACAUU	8mer-1a	miR-23abc/23b-3p	huPancreas
chr19	24014398	24016323	chr19_24014398-24016323	1925	+	chr19	24015024	24015032	UCACAUU::8mer-1a::miR-23abc/23b-3p::huPancreas	1	+	UCACAUU	8mer-1a	miR-23abc/23b-3p	huPancreas
chr19	24014398	24016323	chr19_24014398-24016323	1925	+	chr19	24015192	24015200	UCACAUU::8mer-1a::miR-23abc/23b-3p::huPancreas	1	+	UCACAUU	8mer-1a	miR-23abc/23b-3p	huPancreas
chr19	24014398	24016323	chr19_24014398-24016323	1925	+	chr19	24015183	24015190	AGGGUUG::7mer-1a::miR-296-3p::huPancreas	1	+	AGGGUUG	7mer-1a	miR-296-3p	huPancreas
chr19	24014398	24016323	chr19_24014398-24016323	1925	+	chr19	24015438	24015446	UCACAUU::8mer-1a::miR-23abc/23b-3p::huPancreas	1	+	UCACAUU	8mer-1a	miR-23abc/23b-3p	huPancreas
chr19	24014398	24016323	chr19_24014398-24016323	1925	+	chr19	24015522	24015530	UCACAUU::8mer-1a::miR-23abc/23b-3p::huPancreas	1	+	UCACAUU	8mer-1a	miR-23abc/23b-3p	huPancreas
chr19	24014398	24016323	chr19_24014398-24016323	1925	+	chr19	24015513	24015520	AGGGUUG::7mer-1a::miR-296-3p::huPancreas	1	+	AGGGUUG	7mer-1a	miR-296-3p	huPancreas
chr19	24014398	24016323	chr19_24014398-24016323	1925	+	chr19	24015606	24015614	UCACAUU::8mer-1a::miR-23abc/23b-3p::huPancreas,HeLa,HeLa-ptb-KD	3	+	UCACAUU	8mer-1a	miR-23abc/23b-3p	huPancreas,HeLa,HeLa-ptb-KD
chr19	24014398	24016323	chr19_24014398-24016323	1925	+	chr19	24015597	24015604	AGGGUUG::7mer-1a::miR-296-3p::huPancreas,HeLa,HeLa-ptb-KD	3	+	AGGGUUG	7mer-1a	miR-296-3p	huPancreas,HeLa,HeLa-ptb-KD
chr19	24014398	24016323	chr19_24014398-24016323	1925	+	chr19	24015690	24015697	UCACAUU::7mer-m8::miR-23abc/23b-3p::huPancreas,HeLa,HeLa-ptb-KD	3	+	UCACAUU	7mer-m8	miR-23abc/23b-3p	huPancreas,HeLa,HeLa-ptb-KD
chr19	24014398	24016323	chr19_24014398-24016323	1925	+	chr19	24015681	24015688	AGGGUUG::7mer-1a::miR-296-3p::huPancreas,HeLa,HeLa-ptb-KD	3	+	AGGGUUG	7mer-1a	miR-296-3p	huPancreas,HeLa,HeLa-ptb-KD
chr19	24014398	24016323	chr19_24014398-24016323	1925	+	chr19	24015933	24015940	AGGGUUG::7mer-1a::miR-296-3p::huPancreas	1	+	AGGGUUG	7mer-1a	miR-296-3p	huPancreas
chr19	24014398	24016323	chr19_24014398-24016323	1925	+	chr19	24015346	24015353	AGGGUUG::7mer-1a::miR-296-3p::HuH-7-HCV	1	+	AGGGUUG	7mer-1a	miR-296-3p	HuH-7-HCV
chr19	24014398	24016323	chr19_24014398-24016323	1925	+	chr19	24014892	24014899	AGGGUUG::7mer-m8::miR-296-3p::SRR343334-35_m20_rdmup_merge_pir2.txt,BC-3	2	+	AGGGUUG	7mer-m8	miR-296-3p	SRR343334-35_m20_rdmup_merge_pir2.txt,BC-3

## Sheet: ciRS-7_miRNAs
chr_exon	start_exon	end_exon	circRNA_position	size_exon	strand	chr_miRNA	start_miRNA	end_miRNA	all_info	nr_of_datasets_supporting_miRNA_binding	strand_miRNA	seed_seq	seed_type	miRNA_family	datasets
chrX	139865339	139866824	chrX_139865339-139866824	1485	+	chrX	139865364	139865372	GGAAGAC::8mer-1a::miR-7/7ab::Cingulate_Gyrus,Brocas_Area_4	2	+	GGAAGAC	8mer-1a	miR-7/7ab	Cingulate_Gyrus,Brocas_Area_4
chrX	139865339	139866824	chrX_139865339-139866824	1485	+	chrX	139865400	139865408	GGAAGAC::8mer-1a::miR-7/7ab::Cingulate_Gyrus,Brocas_Area_4	2	+	GGAAGAC	8mer-1a	miR-7/7ab	Cingulate_Gyrus,Brocas_Area_4
chrX	139865339	139866824	chrX_139865339-139866824	1485	+	chrX	139865382	139865390	GGAAGAC::8mer-1a::miR-7/7ab::Cingulate_Gyrus,Brocas_Area_4	2	+	GGAAGAC	8mer-1a	miR-7/7ab	Cingulate_Gyrus,Brocas_Area_4
chrX	139865339	139866824	chrX_139865339-139866824	1485	+	chrX	139865419	139865427	GGAAGAC::8mer-1a::miR-7/7ab::Cingulate_Gyrus,Brocas_Area_4	2	+	GGAAGAC	8mer-1a	miR-7/7ab	Cingulate_Gyrus,Brocas_Area_4
chrX	139865339	139866824	chrX_139865339-139866824	1485	+	chrX	139866758	139866766	GGAAGAC::8mer-1a::miR-7/7ab::Cingulate_Gyrus,Brocas_Area_4,293T-2	3	+	GGAAGAC	8mer-1a	miR-7/7ab	Cingulate_Gyrus,Brocas_Area_4,293T-2
chrX	139865339	139866824	chrX_139865339-139866824	1485	+	chrX	139866799	139866807	GGAAGAC::8mer-1a::miR-7/7ab::Cingulate_Gyrus,Brocas_Area_4	2	+	GGAAGAC	8mer-1a	miR-7/7ab	Cingulate_Gyrus,Brocas_Area_4
chrX	139865339	139866824	chrX_139865339-139866824	1485	+	chrX	139865456	139865463	GGAAGAC::7mer-1a::miR-7/7ab::Brocas_Area_4	1	+	GGAAGAC	7mer-1a	miR-7/7ab	Brocas_Area_4
chrX	139865339	139866824	chrX_139865339-139866824	1485	+	chrX	139865473	139865480	GGAAGAC::7mer-m8::miR-7/7ab::Brocas_Area_4	1	+	GGAAGAC	7mer-m8	miR-7/7ab	Brocas_Area_4
