# Supplementary material for: Circular RNA expression is abundant and correlated to aggressiveness in early-stage bladder cancer
Source: NPJ Genom Med. 2017 Nov 28;2:36. doi: 10.1038/s41525-017-0038-z (PMC5705701; doi:10.1038/s41525-017-0038-z)
Supplement: Supplementary file 7 — Supplementary Table 5 [file 41525_2017_38_MOESM7_ESM.xlsx]

## Sheet: Ark1
Name	S primer	As primer	Position Hg19	Size PCR product (bases)
Circ_FNDC3B	TACAATGGCTATGGGAAGGGC	GTCCGGTAACAGGTGGGTAG	chr3_171965322-171969331	305
circ_HIPK3	TATGTTGGTGGATCCTGTTCGGCA	TGGTGGGTAGACCAAGACTTGTGA	chr11_33307958-33309057	144
circ_PCMTD1	GCATTGAAACTTCAACCAGGA	GCTTCCAATATTGCACTTGA	chr8_52773404-52773806	126
circ_ZNF609	TGAGTGTCGCCTGCTAAAGA	CCCCCAGCTTTCCTATTTTC	chr15_64791491-64792365	121
circ_ZMYM4	GCACCACAGCAGGGACTACT	ATCCTGTTTGATTCGGCATT	chr1_35824525-35827390	153
