# Supplementary material for: Circular RNA expression is abundant and correlated to aggressiveness in early-stage bladder cancer
Source: NPJ Genom Med. 2017 Nov 28;2:36. doi: 10.1038/s41525-017-0038-z (PMC5705701; doi:10.1038/s41525-017-0038-z)
Supplement: Supplementary file 8 — Supplementary Methods [file 41525_2017_38_MOESM8_ESM.txt]

#!/bin/bash
# The following code was used to extract tissue files (n = 113) from ENCODE:
wget https://www.encodeproject.org/files/ENCFF001RPL/@@download/ENCFF001RPL.fastq.gz
wget https://www.encodeproject.org/files/ENCFF001RPK/@@download/ENCFF001RPK.fastq.gz
wget https://www.encodeproject.org/files/ENCFF001RPT/@@download/ENCFF001RPT.fastq.gz
wget https://www.encodeproject.org/files/ENCFF001RPS/@@download/ENCFF001RPS.fastq.gz
wget https://www.encodeproject.org/files/ENCFF556VCV/@@download/ENCFF556VCV.fastq.gz
wget https://www.encodeproject.org/files/ENCFF444CRZ/@@download/ENCFF444CRZ.fastq.gz
wget https://www.encodeproject.org/files/ENCFF971HLO/@@download/ENCFF971HLO.fastq.gz
wget https://www.encodeproject.org/files/ENCFF994FDH/@@download/ENCFF994FDH.fastq.gz
wget https://www.encodeproject.org/files/ENCFF760KXM/@@download/ENCFF760KXM.fastq.gz
wget https://www.encodeproject.org/files/ENCFF281PBY/@@download/ENCFF281PBY.fastq.gz
wget https://www.encodeproject.org/files/ENCFF001RPB/@@download/ENCFF001RPB.fastq.gz
wget https://www.encodeproject.org/files/ENCFF001RMW/@@download/ENCFF001RMW.fastq.gz
wget https://www.encodeproject.org/files/ENCFF001RMX/@@download/ENCFF001RMX.fastq.gz
wget https://www.encodeproject.org/files/ENCFF001RPA/@@download/ENCFF001RPA.fastq.gz
wget https://www.encodeproject.org/files/ENCFF884ZSS/@@download/ENCFF884ZSS.fastq.gz
wget https://www.encodeproject.org/files/ENCFF908RHV/@@download/ENCFF908RHV.fastq.gz
wget https://www.encodeproject.org/files/ENCFF976PUJ/@@download/ENCFF976PUJ.fastq.gz
wget https://www.encodeproject.org/files/ENCFF576RAC/@@download/ENCFF576RAC.fastq.gz
wget https://www.encodeproject.org/files/ENCFF911BTP/@@download/ENCFF911BTP.fastq.gz
wget https://www.encodeproject.org/files/ENCFF904VHM/@@download/ENCFF904VHM.fastq.gz
wget https://www.encodeproject.org/files/ENCFF001ROA/@@download/ENCFF001ROA.fastq.gz
wget https://www.encodeproject.org/files/ENCFF001RPN/@@download/ENCFF001RPN.fastq.gz
wget https://www.encodeproject.org/files/ENCFF001ROB/@@download/ENCFF001ROB.fastq.gz
wget https://www.encodeproject.org/files/ENCFF001RPM/@@download/ENCFF001RPM.fastq.gz
wget https://www.encodeproject.org/files/ENCFF038JEE/@@download/ENCFF038JEE.fastq.gz
wget https://www.encodeproject.org/files/ENCFF897TAN/@@download/ENCFF897TAN.fastq.gz
wget https://www.encodeproject.org/files/ENCFF500BAC/@@download/ENCFF500BAC.fastq.gz
wget https://www.encodeproject.org/files/ENCFF672VNI/@@download/ENCFF672VNI.fastq.gz
wget https://www.encodeproject.org/files/ENCFF001RNS/@@download/ENCFF001RNS.fastq.gz
wget https://www.encodeproject.org/files/ENCFF001RNT/@@download/ENCFF001RNT.fastq.gz
wget https://www.encodeproject.org/files/ENCFF001ROI/@@download/ENCFF001ROI.fastq.gz
wget https://www.encodeproject.org/files/ENCFF001ROJ/@@download/ENCFF001ROJ.fastq.gz
wget https://www.encodeproject.org/files/ENCFF001RPE/@@download/ENCFF001RPE.fastq.gz
wget https://www.encodeproject.org/files/ENCFF001ROG/@@download/ENCFF001ROG.fastq.gz
wget https://www.encodeproject.org/files/ENCFF001ROH/@@download/ENCFF001ROH.fastq.gz
wget https://www.encodeproject.org/files/ENCFF001RPF/@@download/ENCFF001RPF.fastq.gz
wget https://www.encodeproject.org/files/ENCFF001RNK/@@download/ENCFF001RNK.fastq.gz
wget https://www.encodeproject.org/files/ENCFF001RNL/@@download/ENCFF001RNL.fastq.gz
wget https://www.encodeproject.org/files/ENCFF001ROC/@@download/ENCFF001ROC.fastq.gz
wget https://www.encodeproject.org/files/ENCFF001ROD/@@download/ENCFF001ROD.fastq.gz
wget https://www.encodeproject.org/files/ENCFF001RNI/@@download/ENCFF001RNI.fastq.gz
wget https://www.encodeproject.org/files/ENCFF001RNJ/@@download/ENCFF001RNJ.fastq.gz
wget https://www.encodeproject.org/files/ENCFF001RPR/@@download/ENCFF001RPR.fastq.gz
wget https://www.encodeproject.org/files/ENCFF001RPQ/@@download/ENCFF001RPQ.fastq.gz
wget https://www.encodeproject.org/files/ENCFF001RPD/@@download/ENCFF001RPD.fastq.gz
wget https://www.encodeproject.org/files/ENCFF001RPC/@@download/ENCFF001RPC.fastq.gz
wget https://www.encodeproject.org/files/ENCFF001RNA/@@download/ENCFF001RNA.fastq.gz
wget https://www.encodeproject.org/files/ENCFF001RNB/@@download/ENCFF001RNB.fastq.gz
wget https://www.encodeproject.org/files/ENCFF001RTR/@@download/ENCFF001RTR.fastq.gz
wget https://www.encodeproject.org/files/ENCFF001RTS/@@download/ENCFF001RTS.fastq.gz
wget https://www.encodeproject.org/files/ENCFF364IAX/@@download/ENCFF364IAX.fastq.gz
wget https://www.encodeproject.org/files/ENCFF463TUV/@@download/ENCFF463TUV.fastq.gz
wget https://www.encodeproject.org/files/ENCFF460SWJ/@@download/ENCFF460SWJ.fastq.gz
wget https://www.encodeproject.org/files/ENCFF901BQL/@@download/ENCFF901BQL.fastq.gz
wget https://www.encodeproject.org/files/ENCFF163DLM/@@download/ENCFF163DLM.fastq.gz
wget https://www.encodeproject.org/files/ENCFF091UZU/@@download/ENCFF091UZU.fastq.gz
wget https://www.encodeproject.org/files/ENCFF001ROY/@@download/ENCFF001ROY.fastq.gz
wget https://www.encodeproject.org/files/ENCFF001ROZ/@@download/ENCFF001ROZ.fastq.gz
wget https://www.encodeproject.org/files/ENCFF001RPJ/@@download/ENCFF001RPJ.fastq.gz
wget https://www.encodeproject.org/files/ENCFF001RPI/@@download/ENCFF001RPI.fastq.gz
wget https://www.encodeproject.org/files/ENCFF751LMQ/@@download/ENCFF751LMQ.fastq.gz
wget https://www.encodeproject.org/files/ENCFF151GUG/@@download/ENCFF151GUG.fastq.gz
wget https://www.encodeproject.org/files/ENCFF628TMU/@@download/ENCFF628TMU.fastq.gz
wget https://www.encodeproject.org/files/ENCFF188LMP/@@download/ENCFF188LMP.fastq.gz
wget https://www.encodeproject.org/files/ENCFF230GLF/@@download/ENCFF230GLF.fastq.gz
wget https://www.encodeproject.org/files/ENCFF585TOW/@@download/ENCFF585TOW.fastq.gz
wget https://www.encodeproject.org/files/ENCFF612VIK/@@download/ENCFF612VIK.fastq.gz
wget https://www.encodeproject.org/files/ENCFF940WWE/@@download/ENCFF940WWE.fastq.gz
wget https://www.encodeproject.org/files/ENCFF355UJC/@@download/ENCFF355UJC.fastq.gz
wget https://www.encodeproject.org/files/ENCFF711JSM/@@download/ENCFF711JSM.fastq.gz
wget https://www.encodeproject.org/files/ENCFF415QZI/@@download/ENCFF415QZI.fastq.gz
wget https://www.encodeproject.org/files/ENCFF912BRJ/@@download/ENCFF912BRJ.fastq.gz
wget https://www.encodeproject.org/files/ENCFF398KGB/@@download/ENCFF398KGB.fastq.gz
wget https://www.encodeproject.org/files/ENCFF058JYK/@@download/ENCFF058JYK.fastq.gz
wget https://www.encodeproject.org/files/ENCFF001ROO/@@download/ENCFF001ROO.fastq.gz
wget https://www.encodeproject.org/files/ENCFF001RNE/@@download/ENCFF001RNE.fastq.gz
wget https://www.encodeproject.org/files/ENCFF001RNF/@@download/ENCFF001RNF.fastq.gz
wget https://www.encodeproject.org/files/ENCFF001ROP/@@download/ENCFF001ROP.fastq.gz
wget https://www.encodeproject.org/files/ENCFF001RTX/@@download/ENCFF001RTX.fastq.gz
wget https://www.encodeproject.org/files/ENCFF001RUA/@@download/ENCFF001RUA.fastq.gz
wget https://www.encodeproject.org/files/ENCFF001RTZ/@@download/ENCFF001RTZ.fastq.gz
wget https://www.encodeproject.org/files/ENCFF001RTY/@@download/ENCFF001RTY.fastq.gz
wget https://www.encodeproject.org/files/ENCFF095SRY/@@download/ENCFF095SRY.fastq.gz
wget https://www.encodeproject.org/files/ENCFF884HRS/@@download/ENCFF884HRS.fastq.gz
wget https://www.encodeproject.org/files/ENCFF855MDA/@@download/ENCFF855MDA.fastq.gz
wget https://www.encodeproject.org/files/ENCFF223ZRA/@@download/ENCFF223ZRA.fastq.gz
wget https://www.encodeproject.org/files/ENCFF747OZB/@@download/ENCFF747OZB.fastq.gz
wget https://www.encodeproject.org/files/ENCFF882HMT/@@download/ENCFF882HMT.fastq.gz
wget https://www.encodeproject.org/files/ENCFF969DGM/@@download/ENCFF969DGM.fastq.gz
wget https://www.encodeproject.org/files/ENCFF917OEC/@@download/ENCFF917OEC.fastq.gz
wget https://www.encodeproject.org/files/ENCFF852QEA/@@download/ENCFF852QEA.fastq.gz
wget https://www.encodeproject.org/files/ENCFF003AXA/@@download/ENCFF003AXA.fastq.gz
wget https://www.encodeproject.org/files/ENCFF246QAD/@@download/ENCFF246QAD.fastq.gz
wget https://www.encodeproject.org/files/ENCFF412GSM/@@download/ENCFF412GSM.fastq.gz
wget https://www.encodeproject.org/files/ENCFF618HGK/@@download/ENCFF618HGK.fastq.gz
wget https://www.encodeproject.org/files/ENCFF555GLO/@@download/ENCFF555GLO.fastq.gz
wget https://www.encodeproject.org/files/ENCFF961NRE/@@download/ENCFF961NRE.fastq.gz
wget https://www.encodeproject.org/files/ENCFF531RII/@@download/ENCFF531RII.fastq.gz
wget https://www.encodeproject.org/files/ENCFF781VGS/@@download/ENCFF781VGS.fastq.gz
wget https://www.encodeproject.org/files/ENCFF466ZAS/@@download/ENCFF466ZAS.fastq.gz
wget https://www.encodeproject.org/files/ENCFF411UIT/@@download/ENCFF411UIT.fastq.gz
wget https://www.encodeproject.org/files/ENCFF992NAN/@@download/ENCFF992NAN.fastq.gz
wget https://www.encodeproject.org/files/ENCFF001RPH/@@download/ENCFF001RPH.fastq.gz
wget https://www.encodeproject.org/files/ENCFF001ROK/@@download/ENCFF001ROK.fastq.gz
wget https://www.encodeproject.org/files/ENCFF001ROL/@@download/ENCFF001ROL.fastq.gz
wget https://www.encodeproject.org/files/ENCFF001RPG/@@download/ENCFF001RPG.fastq.gz
wget https://www.encodeproject.org/files/ENCFF001ROV/@@download/ENCFF001ROV.fastq.gz
wget https://www.encodeproject.org/files/ENCFF001ROU/@@download/ENCFF001ROU.fastq.gz
wget https://www.encodeproject.org/files/ENCFF001RNV/@@download/ENCFF001RNV.fastq.gz
wget https://www.encodeproject.org/files/ENCFF001RNU/@@download/ENCFF001RNU.fastq.gz
wget https://www.encodeproject.org/files/ENCFF630XLI/@@download/ENCFF630XLI.fastq.gz
wget https://www.encodeproject.org/files/ENCFF915DYV/@@download/ENCFF915DYV.fastq.gz
wget https://www.encodeproject.org/files/ENCFF455UMQ/@@download/ENCFF455UMQ.fastq.gz
wget https://www.encodeproject.org/files/ENCFF361OLP/@@download/ENCFF361OLP.fastq.gz
wget https://www.encodeproject.org/files/ENCFF534AYT/@@download/ENCFF534AYT.fastq.gz
wget https://www.encodeproject.org/files/ENCFF935LBC/@@download/ENCFF935LBC.fastq.gz
wget https://www.encodeproject.org/files/ENCFF001SBK/@@download/ENCFF001SBK.fastq.gz
wget https://www.encodeproject.org/files/ENCFF001SBJ/@@download/ENCFF001SBJ.fastq.gz
wget https://www.encodeproject.org/files/ENCFF001SBI/@@download/ENCFF001SBI.fastq.gz
wget https://www.encodeproject.org/files/ENCFF001SBH/@@download/ENCFF001SBH.fastq.gz
wget https://www.encodeproject.org/files/ENCFF001RNH/@@download/ENCFF001RNH.fastq.gz
wget https://www.encodeproject.org/files/ENCFF001RNG/@@download/ENCFF001RNG.fastq.gz
wget https://www.encodeproject.org/files/ENCFF001ROS/@@download/ENCFF001ROS.fastq.gz
wget https://www.encodeproject.org/files/ENCFF001ROT/@@download/ENCFF001ROT.fastq.gz
wget https://www.encodeproject.org/files/ENCFF438GBR/@@download/ENCFF438GBR.fastq.gz
wget https://www.encodeproject.org/files/ENCFF878UMC/@@download/ENCFF878UMC.fastq.gz
wget https://www.encodeproject.org/files/ENCFF120MML/@@download/ENCFF120MML.fastq.gz
wget https://www.encodeproject.org/files/ENCFF719MSG/@@download/ENCFF719MSG.fastq.gz
wget https://www.encodeproject.org/files/ENCFF337ZBN/@@download/ENCFF337ZBN.fastq.gz
wget https://www.encodeproject.org/files/ENCFF481IQE/@@download/ENCFF481IQE.fastq.gz
wget https://www.encodeproject.org/files/ENCFF808HOD/@@download/ENCFF808HOD.fastq.gz
wget https://www.encodeproject.org/files/ENCFF125CWM/@@download/ENCFF125CWM.fastq.gz
wget https://www.encodeproject.org/files/ENCFF628HZS/@@download/ENCFF628HZS.fastq.gz
wget https://www.encodeproject.org/files/ENCFF360VAJ/@@download/ENCFF360VAJ.fastq.gz
wget https://www.encodeproject.org/files/ENCFF017FUT/@@download/ENCFF017FUT.fastq.gz
wget https://www.encodeproject.org/files/ENCFF856QRO/@@download/ENCFF856QRO.fastq.gz
wget https://www.encodeproject.org/files/ENCFF008OVI/@@download/ENCFF008OVI.fastq.gz
wget https://www.encodeproject.org/files/ENCFF431RAQ/@@download/ENCFF431RAQ.fastq.gz
wget https://www.encodeproject.org/files/ENCFF667CWY/@@download/ENCFF667CWY.fastq.gz
wget https://www.encodeproject.org/files/ENCFF360KZB/@@download/ENCFF360KZB.fastq.gz
wget https://www.encodeproject.org/files/ENCFF896HPA/@@download/ENCFF896HPA.fastq.gz
wget https://www.encodeproject.org/files/ENCFF404WDI/@@download/ENCFF404WDI.fastq.gz
wget https://www.encodeproject.org/files/ENCFF421LZH/@@download/ENCFF421LZH.fastq.gz
wget https://www.encodeproject.org/files/ENCFF613GRK/@@download/ENCFF613GRK.fastq.gz
wget https://www.encodeproject.org/files/ENCFF610XMR/@@download/ENCFF610XMR.fastq.gz
wget https://www.encodeproject.org/files/ENCFF241TGO/@@download/ENCFF241TGO.fastq.gz
wget https://www.encodeproject.org/files/ENCFF035HHL/@@download/ENCFF035HHL.fastq.gz
wget https://www.encodeproject.org/files/ENCFF897WFT/@@download/ENCFF897WFT.fastq.gz
wget https://www.encodeproject.org/files/ENCFF665BAC/@@download/ENCFF665BAC.fastq.gz
wget https://www.encodeproject.org/files/ENCFF745QMZ/@@download/ENCFF745QMZ.fastq.gz
wget https://www.encodeproject.org/files/ENCFF958CQL/@@download/ENCFF958CQL.fastq.gz
wget https://www.encodeproject.org/files/ENCFF923TZD/@@download/ENCFF923TZD.fastq.gz
wget https://www.encodeproject.org/files/ENCFF173AFN/@@download/ENCFF173AFN.fastq.gz
wget https://www.encodeproject.org/files/ENCFF054KNM/@@download/ENCFF054KNM.fastq.gz
wget https://www.encodeproject.org/files/ENCFF609SCM/@@download/ENCFF609SCM.fastq.gz
wget https://www.encodeproject.org/files/ENCFF454PGN/@@download/ENCFF454PGN.fastq.gz
wget https://www.encodeproject.org/files/ENCFF959BUF/@@download/ENCFF959BUF.fastq.gz
wget https://www.encodeproject.org/files/ENCFF256AHC/@@download/ENCFF256AHC.fastq.gz
wget https://www.encodeproject.org/files/ENCFF140UYT/@@download/ENCFF140UYT.fastq.gz
wget https://www.encodeproject.org/files/ENCFF794EAB/@@download/ENCFF794EAB.fastq.gz
wget https://www.encodeproject.org/files/ENCFF145QCK/@@download/ENCFF145QCK.fastq.gz
wget https://www.encodeproject.org/files/ENCFF423RWS/@@download/ENCFF423RWS.fastq.gz
wget https://www.encodeproject.org/files/ENCFF176RQH/@@download/ENCFF176RQH.fastq.gz
wget https://www.encodeproject.org/files/ENCFF147FWX/@@download/ENCFF147FWX.fastq.gz
wget https://www.encodeproject.org/files/ENCFF843WIP/@@download/ENCFF843WIP.fastq.gz
wget https://www.encodeproject.org/files/ENCFF678UYJ/@@download/ENCFF678UYJ.fastq.gz
wget https://www.encodeproject.org/files/ENCFF842DCO/@@download/ENCFF842DCO.fastq.gz
wget https://www.encodeproject.org/files/ENCFF250BPC/@@download/ENCFF250BPC.fastq.gz
wget https://www.encodeproject.org/files/ENCFF517RES/@@download/ENCFF517RES.fastq.gz
wget https://www.encodeproject.org/files/ENCFF285HWP/@@download/ENCFF285HWP.fastq.gz
wget https://www.encodeproject.org/files/ENCFF093MHL/@@download/ENCFF093MHL.fastq.gz
wget https://www.encodeproject.org/files/ENCFF468EIW/@@download/ENCFF468EIW.fastq.gz
wget https://www.encodeproject.org/files/ENCFF268QLL/@@download/ENCFF268QLL.fastq.gz
wget https://www.encodeproject.org/files/ENCFF856BED/@@download/ENCFF856BED.fastq.gz
wget https://www.encodeproject.org/files/ENCFF732GVX/@@download/ENCFF732GVX.fastq.gz
wget https://www.encodeproject.org/files/ENCFF235JEO/@@download/ENCFF235JEO.fastq.gz
wget https://www.encodeproject.org/files/ENCFF326EWR/@@download/ENCFF326EWR.fastq.gz
wget https://www.encodeproject.org/files/ENCFF439NKG/@@download/ENCFF439NKG.fastq.gz
wget https://www.encodeproject.org/files/ENCFF767QVV/@@download/ENCFF767QVV.fastq.gz
wget https://www.encodeproject.org/files/ENCFF050GYP/@@download/ENCFF050GYP.fastq.gz
wget https://www.encodeproject.org/files/ENCFF753DTZ/@@download/ENCFF753DTZ.fastq.gz
wget https://www.encodeproject.org/files/ENCFF223QXV/@@download/ENCFF223QXV.fastq.gz
wget https://www.encodeproject.org/files/ENCFF714UWF/@@download/ENCFF714UWF.fastq.gz
wget https://www.encodeproject.org/files/ENCFF638FRV/@@download/ENCFF638FRV.fastq.gz
wget https://www.encodeproject.org/files/ENCFF284BGW/@@download/ENCFF284BGW.fastq.gz
wget https://www.encodeproject.org/files/ENCFF764BLJ/@@download/ENCFF764BLJ.fastq.gz
wget https://www.encodeproject.org/files/ENCFF226NNE/@@download/ENCFF226NNE.fastq.gz
wget https://www.encodeproject.org/files/ENCFF483NBR/@@download/ENCFF483NBR.fastq.gz
wget https://www.encodeproject.org/files/ENCFF741NGG/@@download/ENCFF741NGG.fastq.gz
wget https://www.encodeproject.org/files/ENCFF582ILA/@@download/ENCFF582ILA.fastq.gz
wget https://www.encodeproject.org/files/ENCFF411WXY/@@download/ENCFF411WXY.fastq.gz
wget https://www.encodeproject.org/files/ENCFF543BVT/@@download/ENCFF543BVT.fastq.gz
wget https://www.encodeproject.org/files/ENCFF914PVR/@@download/ENCFF914PVR.fastq.gz
wget https://www.encodeproject.org/files/ENCFF802JGP/@@download/ENCFF802JGP.fastq.gz
wget https://www.encodeproject.org/files/ENCFF891NXQ/@@download/ENCFF891NXQ.fastq.gz
wget https://www.encodeproject.org/files/ENCFF667RSP/@@download/ENCFF667RSP.fastq.gz
wget https://www.encodeproject.org/files/ENCFF326CGI/@@download/ENCFF326CGI.fastq.gz
wget https://www.encodeproject.org/files/ENCFF663VCC/@@download/ENCFF663VCC.fastq.gz
wget https://www.encodeproject.org/files/ENCFF069KBE/@@download/ENCFF069KBE.fastq.gz
wget https://www.encodeproject.org/files/ENCFF122HNW/@@download/ENCFF122HNW.fastq.gz
wget https://www.encodeproject.org/files/ENCFF387IXO/@@download/ENCFF387IXO.fastq.gz
wget https://www.encodeproject.org/files/ENCFF307UCJ/@@download/ENCFF307UCJ.fastq.gz
wget https://www.encodeproject.org/files/ENCFF004CNM/@@download/ENCFF004CNM.fastq.gz
wget https://www.encodeproject.org/files/ENCFF086LCO/@@download/ENCFF086LCO.fastq.gz
wget https://www.encodeproject.org/files/ENCFF001RMZ/@@download/ENCFF001RMZ.fastq.gz
wget https://www.encodeproject.org/files/ENCFF001RMY/@@download/ENCFF001RMY.fastq.gz
wget https://www.encodeproject.org/files/ENCFF001RNZ/@@download/ENCFF001RNZ.fastq.gz
wget https://www.encodeproject.org/files/ENCFF001RNY/@@download/ENCFF001RNY.fastq.gz
wget https://www.encodeproject.org/files/ENCFF460GEN/@@download/ENCFF460GEN.fastq.gz
wget https://www.encodeproject.org/files/ENCFF222EUQ/@@download/ENCFF222EUQ.fastq.gz
wget https://www.encodeproject.org/files/ENCFF896MIZ/@@download/ENCFF896MIZ.fastq.gz
wget https://www.encodeproject.org/files/ENCFF903QYP/@@download/ENCFF903QYP.fastq.gz
wget https://www.encodeproject.org/files/ENCFF906OKN/@@download/ENCFF906OKN.fastq.gz
wget https://www.encodeproject.org/files/ENCFF483AGL/@@download/ENCFF483AGL.fastq.gz
wget https://www.encodeproject.org/files/ENCFF757RIO/@@download/ENCFF757RIO.fastq.gz
wget https://www.encodeproject.org/files/ENCFF895LSY/@@download/ENCFF895LSY.fastq.gz
wget https://www.encodeproject.org/files/ENCFF232YFL/@@download/ENCFF232YFL.fastq.gz
wget https://www.encodeproject.org/files/ENCFF933AEB/@@download/ENCFF933AEB.fastq.gz
wget https://www.encodeproject.org/files/ENCFF381FTA/@@download/ENCFF381FTA.fastq.gz
wget https://www.encodeproject.org/files/ENCFF151LEE/@@download/ENCFF151LEE.fastq.gz
wget https://www.encodeproject.org/files/ENCFF002BUL/@@download/ENCFF002BUL.fastq.gz
wget https://www.encodeproject.org/files/ENCFF002BUM/@@download/ENCFF002BUM.fastq.gz
wget https://www.encodeproject.org/files/ENCFF002BUN/@@download/ENCFF002BUN.fastq.gz
wget https://www.encodeproject.org/files/ENCFF002BUO/@@download/ENCFF002BUO.fastq.gz
wget https://www.encodeproject.org/files/ENCFF001ROW/@@download/ENCFF001ROW.fastq.gz
wget https://www.encodeproject.org/files/ENCFF001RNC/@@download/ENCFF001RNC.fastq.gz
wget https://www.encodeproject.org/files/ENCFF001ROX/@@download/ENCFF001ROX.fastq.gz
wget https://www.encodeproject.org/files/ENCFF001RND/@@download/ENCFF001RND.fastq.gz
wget https://www.encodeproject.org/files/ENCFF001ROM/@@download/ENCFF001ROM.fastq.gz
wget https://www.encodeproject.org/files/ENCFF001ROE/@@download/ENCFF001ROE.fastq.gz
wget https://www.encodeproject.org/files/ENCFF001ROF/@@download/ENCFF001ROF.fastq.gz
wget https://www.encodeproject.org/files/ENCFF001RON/@@download/ENCFF001RON.fastq.gz
wget https://www.encodeproject.org/files/ENCFF741UDQ/@@download/ENCFF741UDQ.fastq.gz
wget https://www.encodeproject.org/files/ENCFF931KBF/@@download/ENCFF931KBF.fastq.gz
wget https://www.encodeproject.org/files/ENCFF001RNQ/@@download/ENCFF001RNQ.fastq.gz
wget https://www.encodeproject.org/files/ENCFF001RNW/@@download/ENCFF001RNW.fastq.gz
wget https://www.encodeproject.org/files/ENCFF001RNX/@@download/ENCFF001RNX.fastq.gz
wget https://www.encodeproject.org/files/ENCFF001RNR/@@download/ENCFF001RNR.fastq.gz
wget https://www.encodeproject.org/files/ENCFF607IES/@@download/ENCFF607IES.fastq.gz
wget https://www.encodeproject.org/files/ENCFF444VMO/@@download/ENCFF444VMO.fastq.gz
wget https://www.encodeproject.org/files/ENCFF112LHQ/@@download/ENCFF112LHQ.fastq.gz
wget https://www.encodeproject.org/files/ENCFF350HMV/@@download/ENCFF350HMV.fastq.gz
wget https://www.encodeproject.org/files/ENCFF971MYL/@@download/ENCFF971MYL.fastq.gz
wget https://www.encodeproject.org/files/ENCFF855TSM/@@download/ENCFF855TSM.fastq.gz
wget https://www.encodeproject.org/files/ENCFF052TFM/@@download/ENCFF052TFM.fastq.gz
wget https://www.encodeproject.org/files/ENCFF446HCJ/@@download/ENCFF446HCJ.fastq.gz
wget https://www.encodeproject.org/files/ENCFF141YVJ/@@download/ENCFF141YVJ.fastq.gz
wget https://www.encodeproject.org/files/ENCFF208XMO/@@download/ENCFF208XMO.fastq.gz
wget https://www.encodeproject.org/files/ENCFF731CDK/@@download/ENCFF731CDK.fastq.gz
wget https://www.encodeproject.org/files/ENCFF429YOS/@@download/ENCFF429YOS.fastq.gz
wget https://www.encodeproject.org/files/ENCFF660SLV/@@download/ENCFF660SLV.fastq.gz
wget https://www.encodeproject.org/files/ENCFF751QEC/@@download/ENCFF751QEC.fastq.gz
wget https://www.encodeproject.org/files/ENCFF640ENZ/@@download/ENCFF640ENZ.fastq.gz
wget https://www.encodeproject.org/files/ENCFF775AKZ/@@download/ENCFF775AKZ.fastq.gz
wget https://www.encodeproject.org/files/ENCFF567ORO/@@download/ENCFF567ORO.fastq.gz
wget https://www.encodeproject.org/files/ENCFF743QDT/@@download/ENCFF743QDT.fastq.gz
wget https://www.encodeproject.org/files/ENCFF294NNJ/@@download/ENCFF294NNJ.fastq.gz
wget https://www.encodeproject.org/files/ENCFF283QEY/@@download/ENCFF283QEY.fastq.gz
wget https://www.encodeproject.org/files/ENCFF150OQH/@@download/ENCFF150OQH.fastq.gz
wget https://www.encodeproject.org/files/ENCFF661PVB/@@download/ENCFF661PVB.fastq.gz
wget https://www.encodeproject.org/files/ENCFF460GHU/@@download/ENCFF460GHU.fastq.gz
wget https://www.encodeproject.org/files/ENCFF152GUK/@@download/ENCFF152GUK.fastq.gz
wget https://www.encodeproject.org/files/ENCFF139SHO/@@download/ENCFF139SHO.fastq.gz
wget https://www.encodeproject.org/files/ENCFF825PCO/@@download/ENCFF825PCO.fastq.gz
wget https://www.encodeproject.org/files/ENCFF658BPQ/@@download/ENCFF658BPQ.fastq.gz
wget https://www.encodeproject.org/files/ENCFF064HEH/@@download/ENCFF064HEH.fastq.gz
wget https://www.encodeproject.org/files/ENCFF623WSO/@@download/ENCFF623WSO.fastq.gz
wget https://www.encodeproject.org/files/ENCFF728KPM/@@download/ENCFF728KPM.fastq.gz
wget https://www.encodeproject.org/files/ENCFF184XUR/@@download/ENCFF184XUR.fastq.gz
wget https://www.encodeproject.org/files/ENCFF900BSQ/@@download/ENCFF900BSQ.fastq.gz
wget https://www.encodeproject.org/files/ENCFF182OWD/@@download/ENCFF182OWD.fastq.gz
wget https://www.encodeproject.org/files/ENCFF153ULW/@@download/ENCFF153ULW.fastq.gz
wget https://www.encodeproject.org/files/ENCFF484BLA/@@download/ENCFF484BLA.fastq.gz
wget https://www.encodeproject.org/files/ENCFF072VKD/@@download/ENCFF072VKD.fastq.gz
wget https://www.encodeproject.org/files/ENCFF086TFZ/@@download/ENCFF086TFZ.fastq.gz
wget https://www.encodeproject.org/files/ENCFF351OAS/@@download/ENCFF351OAS.fastq.gz
wget https://www.encodeproject.org/files/ENCFF097YEA/@@download/ENCFF097YEA.fastq.gz
wget https://www.encodeproject.org/files/ENCFF593EMI/@@download/ENCFF593EMI.fastq.gz
wget https://www.encodeproject.org/files/ENCFF745PTG/@@download/ENCFF745PTG.fastq.gz
wget https://www.encodeproject.org/files/ENCFF824ZLA/@@download/ENCFF824ZLA.fastq.gz
wget https://www.encodeproject.org/files/ENCFF001RNM/@@download/ENCFF001RNM.fastq.gz
wget https://www.encodeproject.org/files/ENCFF001RPP/@@download/ENCFF001RPP.fastq.gz
wget https://www.encodeproject.org/files/ENCFF001RNN/@@download/ENCFF001RNN.fastq.gz
wget https://www.encodeproject.org/files/ENCFF001RPO/@@download/ENCFF001RPO.fastq.gz
wget https://www.encodeproject.org/files/ENCFF107OTF/@@download/ENCFF107OTF.fastq.gz
wget https://www.encodeproject.org/files/ENCFF378NQQ/@@download/ENCFF378NQQ.fastq.gz
wget https://www.encodeproject.org/files/ENCFF719YBM/@@download/ENCFF719YBM.fastq.gz
wget https://www.encodeproject.org/files/ENCFF801ZKX/@@download/ENCFF801ZKX.fastq.gz
